# Supplementary material for: Comparative transcriptomics of Atlantic Salmo salar, chum Oncorhynchus keta and pink salmon O. gorbuscha during infections with salmon lice Lepeophtheirus salmonis
Source: BMC Genomics. 2014 Mar 15;15(1):200. doi: 10.1186/1471-2164-15-200 (PMC4004277; doi:10.1186/1471-2164-15-200)
Supplement: Supplementary file 2 — Additional file 2: Table S1: Fish weight and infection prevalence/intensity. (XLSX 13 KB) [file 12864_2013_7038_MOESM2_ESM.xlsx]

## Sheet: Sheet1
Trial	Species	Days post exposure	Exposure	Mean weight (g) ± standard error	Infected / total	Mean infection intensity
1	Atlantic	3	Y	70.6 ± 4.5	10 / 10	9.3 ± 1.2
			N	68.0 ± 2.3
		6	Y	71.5 ± 5.1	10 / 10	12.3 ± 2.3
		6	N	71.9 ± 6.1
		9	Y	62.6 ± 2.7	9 / 9	37.2 ± 5.5
		9	N	76.2 ± 4.4
		12	Y	64.9 ± 3.4	10 / 10	35.2 ± 6.0
		12	N	62.4 ± 3.4
	Chum	3	Y	48.8 ± 2.6	10 / 10	35.3 ± 5.4
		3	N	47.0 ± 2.9
		6	Y	46.6 ± 2.4	10 / 10	35.8 ± 2.5
		6	N	52.6 ± 3.6
		9	Y	47.2 ± 2.2	9 / 9	53 ± 3.8
		9	N	53.9 ± 1.2
		12	Y	43.5 ± 2.4	10 / 10	58 ± 5.9
		12	N	52.5 ± 2.6
	Pink	3	Y	45.5 ± 2.3	7 / 10	2.3 ± 0.4
		3	N	49.9 ± 2.8
		6	Y	42.6 ± 3.0	10 / 10	3.7 ± 1.0
		6	N	44.8 ± 4.2
		9	Y	45.2 ± 2.8	11 / 11	4.4 ± 0.9
		9	N	42.1 ± 4.8
		12	Y	42.0 ± 1.2	10 / 10	3.7 ± 0.6
		12	N	47.0 ± 4.2
2	Atlantic	7	Y	64.6 ± 3.1	14 / 14	52.9 ± 3.4
		7	N	72.4 ± 2.6
		14	Y	67.4 ± 3.0	14 / 14	80.3 ± 4.8
		14	N	68.2 ± 4.1
	Chum	7	Y	48.4 ± 3.4	13 / 13	58.4 ± 3.7
		7	N	42.3 ± 2.2
		14	Y	39.4 ± 2.9	14 / 14	55.1 ± 7.1
		14	N	39.2 ± 2.8
	Pink	7	Y	33.3 ± 3.6	14 / 15	11.5 ± 3.9
		7	N	42.9 ± 3.5
		14	Y	37.0 ± 4.3	14 / 15	5.7 ± 1.2
		14	N	43.9 ± 4.6
3	Atlantic	28	Y	45.7 ± 2.9	15 / 15	10.7 ± 2.0
		28	N	49.3 ± 3.5
		43	Y	51.1 ± 3.6	10 / 14	4.7 ± 1.5
		43	N	47.3 ± 4.3
	Chum	28	Y	55.7 ± 3.4	12 / 12	23.4 ± 4.0
		28	N	58.9 ± 4.7
		43	Y	56.1 ± 2.8	10 / 11	5.3 ± 0.9
		43	N	61.1 ± 7.3
	Pink	28	Y	72.3 ± 11.9	10 / 10	8.8 ± 1.3
		28	N	54.4 ± 7.0
		43	Y	92.3 ± 11.9	11 / 12	4.4 ± 0.5
		43	N	93.4 ± 10.9
