# Supplementary material for: Comparative transcriptomics of Atlantic Salmo salar, chum Oncorhynchus keta and pink salmon O. gorbuscha during infections with salmon lice Lepeophtheirus salmonis
Source: BMC Genomics. 2014 Mar 15;15(1):200. doi: 10.1186/1471-2164-15-200 (PMC4004277; doi:10.1186/1471-2164-15-200)
Supplement: Supplementary file 4 — Additional file 4: Table S2: Primers for qPCR. (XLSX 12 KB) [file 12864_2013_7038_MOESM4_ESM.xlsx]

## Sheet: Sheet1
Gene of interest	Short	Forward primer	Reverse primer	Approx. Size	Atl. AK Eff. %	Chm. AK Eff. %	Pnk. AK Eff. %	Atl. Sk Eff. %	Chm. Sk Eff. %	Pnk. Sk Eff. %
15-hydroxyprostaglandin dehydrogenase [NAD+]	hpgd	AGGGAAGGATTTGAAGGCTG	ACCGTTTTCTGAAAGGCATC	114	91.8	93	104.7	-	-	-
collagenase-3*	mmp13	GCTTCACCACCTTCGACAAT	ATGGAGTTGTCCACCTCAGC	103	102	102.9	98.6	102.5	100.6	105.8
hepcidin-1	hamp1	TTCAGGTTCAAGCGTCAGAG	AGGTCCTCAGAATTTGCAGC	99	99.4	88.2	88.3	111.7	112.1	97.9
interferon regulatory factor 7	irf7	CCTGGTTCAGCTCCACTACC	AGGATGCGGTTGGTGTATTC	117	-	-	-	113.5	97.9	105.1
complement component 7	c7	AGTGCTTTGACACCTCCGTC	TGACCACATCAAACTGCTCC	120	-	-	-	109.2	104.1	110.4
galectin-3-binding protein	lgals3bp	ACCAACGAGAATGTTCCAGG	CACATGTTAGGAGCAGTCGG	120	-	-	-	102.6	97.4	103
glyceraldehyde-3-phosphate dehydrogenase	gapdh	AGCTACGCTGAGATCAAGGC	AGGAGTGGGTGTCTCCAATG	118	-	-	-	108.9	95.5	104.5
thioredoxin	txn	TGGCCAAACACTGTGACATC	ACCTTCTCCTCCAGTTTGGC	109	-	-	-	111.9	108	103.4
interleukin-1 beta**	il-1b	CGTCACATTGCCAACCTCAT	ACTGTGATGTACTGCTGAAC	200	-	-	-	103.4	109.1	103.5
interleukin-8**	il-8	GAATGTCAGCCAGCCTTGTC	TCCAGACAAATCTCCTGACCG	226	-	-	-	101.8	101.1	106
prostaglandin D synthase***	pgds	CCTACACCAACCTGAACGCTGATG	ACGCTGGCTGGTGAAGGTGAAG	98	-	-	-	82.8	93.6	98.1
tumour necrosis factor alpha**	tnf-a	GGCGAGCATACCACTCCTCT	TCGGACTCAGCATCACCGTA	124	-	-	-	88	99.5	84.3
Normalizer candidates
eukaryotic translation initiation factor 4H	eif4h	AGAACCCTCTGACGAGGAGAG	ATATGGCAGAGTTGGGGTTG	104	101.2	104.6	105.2	103.6	94.7	91
U6 snRNA-associated Sm-like protein LSm8	lsm8	TTGACCAGACCATCAACCTG	CAGCAACGTTGTCTCCTCTG	117	100.3	102.5	106.5	106.4	95.6	104.3
mRNA turnover 4 homolog	mrto4	GGGAGACACACTAACCCCTG	GTCGCTCGTTTCAGAGTTCC	109	100.8	100.5	106.9	106.9	95	97.7
dynein light chain 1, cytoplasmic	dynll1	ACATCGAGAAAGACATCGCC	TCTCATGGGTCACGTAGCTG	111	101.5	103.1	106.4	108	103.7	101.2
Primer sources
*Sutherland et al., 2011 Comp Biochem Phys D
**Fast et al., 2007 Fish and Shellfish Immun
***Braden et al., 2012 Comp Biochem Phys D
