# Supplementary material for: Comparative transcriptomics of Atlantic Salmo salar, chum Oncorhynchus keta and pink salmon O. gorbuscha during infections with salmon lice Lepeophtheirus salmonis
Source: BMC Genomics. 2014 Mar 15;15(1):200. doi: 10.1186/1471-2164-15-200 (PMC4004277; doi:10.1186/1471-2164-15-200)
Supplement: Supplementary file 5 — Additional file 5: Table S3: Differentially expressed gene lists. (XLSX 270 KB) [file 12864_2013_7038_MOESM5_ESM.xlsx]

## Sheet: Atl.mFx_inf.AK
Probe ID	Corrected. p-value (inf main)	Corrected p-value (inf x time interaction)	Corrected p-value (time main)	Fold change (3 dpe Inf vs Con)	Fold change (6 dpe Inf vs Con)	Fold change (9 dpe Inf vs Con)	Description
C224R138	0.00111166	0.175932	0.258195	3.48043	2.34569	1.3515	Collagenase 3 precursor
C014R111	0.0380702	0.174596	0.0219778	3.1914	1.58303	1.07039	FK506-binding protein 5
C108R119	0.00157179	0.692715	0.00158662	3.14736	2.57453	1.97428	L-serine dehydratase
C084R078	0.00518669	0.206133	0.00154224	3.1383	1.42513	1.61046	6-phosphofructo-2-kinase/fructose-2,6-biphosphatase 3
C250R106	0.000582735	0.22769	0.663844	2.90504	2.54867	1.41587	Arginase-1
C078R042	0.00686115	0.0746315	0.00494712	2.89175	1.20846	1.32576	Heat shock 70 kDa protein 4
C207R090	0.000434566	0.16201	0.0359695	2.65934	1.7909	1.41735	UNKNOWN
C218R116	0.0225219	0.0685049	0.00268315	2.42236	-1.13589	1.73942	Paladin
C069R119	0.000653673	0.914754	0.00109767	2.41221	2.79612	2.29448	Inner centromere protein A
C259R141	0.00144842	0.239891	0.00589894	2.3936	1.43632	3.485	40S ribosomal protein S2
C029R086	0.00258866	0.868115	7.96287e-05	2.37143	2.41651	1.91409	Myosin heavy chain, clone 203
C162R124	0.000731112	0.238985	0.851876	2.33518	2.11798	1.30507	UNKNOWN
C064R122	0.00239442	0.248818	0.00511491	2.31702	1.41283	3.41443	40S ribosomal protein S2
C174R158	0.00596421	0.243814	0.347021	2.31375	1.42289	1.32531	Arginase-2, mitochondrial precursor
C150R155	0.00171591	0.983735	0.000702057	2.3127	2.45619	2.25706	Cingulin
C074R120	0.0265175	0.154663	0.00013309	2.28415	1.13763	1.25659	rRNA 2'-O-methyltransferase fibrillarin
C148R059	0.0222104	0.219656	0.0186011	2.28345	1.77695	1.05413	FK506-binding protein 5
C005R051	0.0261805	0.117333	0.00117775	2.20161	-1.00606	1.43947	5'-3' exoribonuclease 2
C210R021	0.0364573	0.138154	7.65989e-05	2.16332	1.07385	1.23398	Heparan-sulfate 6-O-sulfotransferase 1-A
C250R165	0.00105815	0.963282	0.000936585	2.13937	2.40394	2.19859	111369 pfam02463, SMC_N, RecF/RecN/SMC N terminal domain. This domain is found at the N terminus of SMC proteins. The SMC (structural maintenance of chromosomes) superfamily proteins have ATP-binding domains at the N- and C-termini, and two extended c...
C193R118	0.0218378	0.111134	0.00828248	2.12513	1.10448	1.20837	Suppressor of SWI4 1 homolog
C008R077	0.03258	0.172098	0.0594477	2.11697	1.18266	1.16268	Prostaglandin E synthase 3
C212R040	0.0373742	0.146436	0.000437798	2.11138	-1.04048	1.53951	Stress-induced-phosphoprotein 1
C120R116	0.048445	0.0816536	0.00107496	2.10328	1.03613	1.11536	Eukaryotic peptide chain release factor subunit 1
C181R035	0.0135406	0.405905	0.00187623	2.1031	1.3506	1.38008	UNKNOWN
C151R005	0.0170235	0.195887	0.020771	2.09844	1.17254	1.29227	Nuclear cap-binding protein subunit 1
C085R091	0.0047863	0.237618	0.00289334	2.05833	1.31533	3.05959	40S ribosomal protein S2
C125R093	0.0303113	0.426891	0.00547346	2.0547	1.19669	1.52826	CPEB-associated factor Maskin
C151R163	0.0112463	0.174574	0.00519951	2.05364	1.15242	1.33421	Nuclear migration protein nudC
C207R088	0.0112068	0.109866	0.0219687	2.03627	1.27717	1.10257	Serine hydroxymethyltransferase, cytosolic
C056R022	0.0488738	0.143953	0.0017524	2.03624	1.15488	1.08528	Gametogenetin-binding protein 2
C200R042	0.0438112	0.079129	0.0351391	2.0178	1.08187	1.06436	Leucine-rich repeat-containing protein 59
C213R022	0.0123542	0.12871	0.0399393	2.00324	1.0854	1.33122	Arsenite-resistance protein 2
C065R095	0.0482951	0.0650867	0.00183773	1.99525	-1.10579	1.29991	Kinesin-1 heavy chain
C066R157	0.0386804	0.194159	0.00455631	1.99231	1.03271	1.37437	Signal recognition particle 14 kDa protein
C093R144	0.0339592	0.738595	0.0781821	1.9905	1.44823	1.4927	Calreticulin precursor
C207R109	0.0075305	0.201059	0.425051	1.97927	1.17937	1.35673	Lamin-B1
C219R060	0.0387003	0.112342	0.0416818	1.9661	-1.01346	1.28445	Coiled-coil domain-containing protein 49
C014R146	0.0075305	0.162841	0.000444061	1.94983	1.34261	1.14106	Myb-binding protein 1A-like protein
C174R084	0.000653673	0.845552	0.000569515	1.94632	2.44808	2.37786	Myosin heavy chain, non-muscle
C024R002	0.0106431	0.172802	0.010951	1.94521	1.222	3.81652	Interferon-induced protein 44
C054R114	0.0164165	0.138737	0.0134403	1.92528	1.12545	1.21114	Small nuclear ribonucleoprotein Sm D2
C241R126	0.0445994	0.147599	0.00160251	1.92396	1.00618	1.2821	PITSLRE serine/threonine-protein kinase CDC2L1
C107R123	0.0130416	0.212435	0.524968	1.91762	1.60307	1.0718	Complement component 1 Q subcomponent-binding protein, mitochondrial precursor
C218R082	0.0201106	0.0605552	0.00372418	1.91197	1.01399	1.18645	Nucleolar protein 5
C250R169	0.0324338	0.0557431	0.0341728	1.91033	-1.17002	1.5729	31389 COG1196, Smc, Chromosome segregation ATPases [Cell division and chromosome partitioning].
C126R095	0.0239614	0.169308	0.0661437	1.90966	1.36437	1.04389	Brix domain-containing protein 2
C211R155	0.000482934	0.555379	0.00168863	1.90698	2.96398	2.15139	Trichohyalin
C211R012	0.0382709	0.194612	0.000721358	1.90654	1.00934	1.42281	Heat shock 70 kDa protein 4
C182R066	0.0486094	0.470107	0.633379	1.89943	1.45282	1.1621	Calreticulin precursor
C231R075	0.0253446	0.156714	0.28727	1.89215	1.31588	1.0439	Eukaryotic initiation factor 4A-I
C237R054	0.00832459	0.622731	0.488621	1.88893	1.35498	1.82272	14-3-3 protein beta/alpha
C194R154	0.023911	0.0980206	6.70647e-05	1.88808	-1.04003	1.41	Glycylpeptide N-tetradecanoyltransferase 1
C004R022	0.0411931	0.185029	0.00231261	1.87901	1.22004	1.07123	Suppressor of SWI4 1 homolog
C163R035	0.0176064	0.0570546	0.00454645	1.87464	1.08229	1.09412	Probable ATP-dependent RNA helicase DDX5
C244R087	0.0119486	0.193001	0.00955506	1.87173	1.22635	3.53281	Serum amyloid A protein precursor
C007R053	0.0283946	0.276137	0.0581431	1.8602	1.10041	1.36768	Transcription factor EC
C030R030	0.000434566	0.489781	0.00136955	1.85556	3.01639	2.16145	Trichohyalin
C190R150	0.0428323	0.12374	0.00418447	1.85378	-1.0352	1.32639	UNKNOWN
C154R081	0.0161445	0.290821	0.00885706	1.84897	1.42565	1.12978	Probable ATP-dependent RNA helicase DDX5
C058R121	0.000582735	0.596395	0.131557	1.84659	1.48895	1.47909	Translocon-associated protein subunit alpha precursor
C054R078	0.0222104	0.435044	0.249689	1.84588	1.18298	1.47045	Importin subunit alpha-2
C150R027	0.0352867	0.222748	0.245443	1.83182	-1.00833	1.92566	Tumor necrosis factor receptor superfamily member 5 precursor
C056R167	0.0169506	0.0987511	0.362101	1.82871	1.4073	-1.01819	Leukotriene B4 receptor 1
C261R049	0.040416	0.336427	0.0207098	1.826	1.30076	1.12908	Signal recognition particle 72 kDa protein
C214R107	0.0317512	0.123984	0.52112	1.81922	1.10753	1.112	Protein arginine N-methyltransferase 3
C006R028	0.0129862	0.175658	0.263175	1.81658	1.2342	1.137	Valyl-tRNA synthetase
C180R108	0.0362623	0.0894205	0.103236	1.81642	-1.02141	1.2267	Large subunit GTPase 1 homolog
C111R052	0.0222104	0.248993	0.00090598	1.81296	1.11296	1.30396	75061 PRK05648, PRK05648, DNA polymerase III subunits gamma and tau.
C061R104	0.00787145	0.662832	0.036522	1.81194	1.35148	1.57233	Cysteinyl-tRNA synthetase, cytoplasmic
C101R158	0.000919848	0.762334	0.00292526	1.80986	2.45502	2.23584	Trichohyalin
C222R090	0.00773814	0.85589	0.00105031	1.80968	1.95922	2.37591	UNKNOWN
C124R107	0.0282237	0.0995423	0.000204117	1.80547	1.03788	1.17346	UNKNOWN
C256R099	0.00518669	0.143157	0.212261	1.80362	1.34117	1.11374	CTP synthase 1
C250R114	0.0306484	0.0702348	0.00273627	1.80021	-1.02115	1.19763	Polyadenylate-binding protein 1
C172R108	0.00446554	0.142316	0.11542	1.79263	1.37913	1.10919	Polymeric immunoglobulin receptor precursor
C055R154	0.0117008	0.205356	0.270405	1.79154	1.21407	1.17941	Neuroguidin
C157R037	0.0253446	0.118545	0.00841929	1.7864	1.06924	1.16542	Putative RNA methyltransferase NOL1
C259R025	0.0497084	0.223986	0.0967207	1.78154	1.06044	1.23087	mRNA turnover protein 4 homolog
C108R037	0.000550322	0.58365	0.00171934	1.77285	2.71841	2.28341	Trichohyalin
C184R017	0.0328886	0.0935827	0.00121176	1.77262	1.09093	1.07533	Nucleolar GTP-binding protein 1
C035R026	0.0137024	0.999391	0.000808473	1.76903	1.80046	1.77934	WW domain-binding protein 4
C127R126	0.0075305	0.624152	0.00119297	1.76876	1.6392	1.31316	Microtubule-actin cross-linking factor 1, isoform 4
C167R153	0.0260881	0.325916	0.0105645	1.76849	1.25813	1.16515	Calreticulin precursor
C039R144	0.0299825	0.0880937	0.000483966	1.76652	1.0586	1.11099	UNKNOWN
C056R050	0.0207483	0.0602112	0.000103264	1.76325	1.0377	1.11853	Polyadenylate-binding protein 4
C077R024	0.0381906	0.113634	0.00180684	1.75932	1.05134	1.12974	RNA exonuclease 4
C134R135	0.0433527	0.0817378	0.0158466	1.75867	1.13709	-1.00071	Nucleolin
C255R088	0.0476616	0.131311	0.782805	1.75608	1.066	1.11127	Peptidyl-prolyl cis-trans isomerase A
C019R155	0.0179086	0.225003	0.00271613	1.75388	1.17533	1.18071	Myosin-Id
C184R049	0.0355758	0.113424	0.00641866	1.75077	1.06423	1.11974	Translation initiation factor eIF-2B subunit delta
C190R063	0.0176064	0.355214	0.66163	1.73805	1.54904	1.12002	Lipid phosphate phosphohydrolase 1
C062R120	0.0222104	0.0687807	0.358693	1.73637	1.30639	-1.05214	Protein disulfide-isomerase A6 precursor
C175R121	0.0239614	0.094253	0.007785	1.73315	1.14044	1.05371	Exportin-1
C154R094	0.0218378	0.193251	0.355197	1.73137	1.15747	1.14606	RRP12-like protein
C148R114	0.00718051	0.503178	0.0341886	1.73092	1.34258	1.30449	ADAM 28 precursor
C220R146	0.0138553	0.171284	0.980738	1.73089	1.02005	1.72659	UNKNOWN
C113R134	0.00718051	0.0740473	0.30451	1.73053	1.78318	-1.0339	Phosphoglycerate kinase
C032R075	0.0397132	0.538938	0.974571	1.7223	1.30707	1.21977	Chaperone protein dnaK
C199R117	0.00446554	0.212535	0.405551	1.72112	2.38178	1.2232	High affinity interleukin-8 receptor B
C047R004	0.0207483	0.4872	0.40782	1.71745	1.76495	1.18658	Matrix metalloproteinase-9 precursor
C017R002	0.0123542	0.333478	0.358084	1.71718	1.15697	1.35436	Translocon-associated protein subunit alpha precursor
C130R092	0.00641932	0.55017	0.287183	1.71704	1.32099	1.36178	Calreticulin precursor
C202R050	0.0140251	0.581886	0.0150095	1.71613	1.36408	1.28596	Intercellular adhesion molecule 1 precursor
C127R168	0.0170235	0.773987	0.172583	1.71403	1.35533	1.475	Plasminogen activator inhibitor 1 precursor
C263R037	0.0195216	0.204498	0.765297	1.71236	1.3602	1.05215	Methylosome protein 50
C070R126	0.0461836	0.185847	0.285182	1.71029	1.45641	-1.03428	Phosphoglycolate phosphatase
C266R129	0.00595058	0.508703	0.0445825	1.70965	1.26609	1.42638	Tyrosine-protein kinase Jak1
C203R128	0.00832459	0.187927	0.289483	1.70765	1.10865	1.30102	Ubiquitin-conjugating enzyme E2 L3
C048R019	0.0238862	0.194404	0.486654	1.70481	1.18242	1.11028	Sarcoplasmic/endoplasmic reticulum calcium ATPase 2
C078R127	0.0075305	0.207972	0.0670472	1.70383	1.21645	1.17709	28 kDa heat- and acid-stable phosphoprotein
C251R099	0.00837448	0.104147	0.494615	1.70245	1.11566	1.1609	Heat shock protein HSP 90-alpha
C048R066	0.0398251	0.179638	0.000731584	1.70228	1.07704	1.15509	Zinc finger protein 135
C253R099	0.0119618	0.0739329	0.672551	1.70106	1.02282	1.21738	WD repeat-containing protein 12
C025R084	0.0489239	0.730625	0.0335698	1.69705	1.45793	2.28736	Plasminogen precursor
C108R142	0.0421906	0.311658	0.0548998	1.69664	1.42346	1.0472	Endoplasmin precursor
C125R045	0.0122844	0.187471	0.0448379	1.68811	1.41767	1.05261	Protein disulfide-isomerase A6 precursor
C019R148	0.0183085	0.111372	1.77661e-05	1.68552	1.02143	1.24579	Regulator of G-protein signaling 1
C099R013	0.0344928	0.193929	0.712485	1.68182	1.14072	1.10743	4-hydroxyphenylpyruvate dioxygenase-like protein
C073R048	0.0132324	0.15521	0.904122	1.68116	1.29648	1.05432	Methylosome protein 50
C264R054	0.0372926	0.241758	0.000142416	1.67757	1.03594	1.32853	118767 pfam10243, MIP-T3, Microtubule-binding protein MIP-T3. This protein, which interacts with both microtubules and TRAF3 (tumour necrosis factor receptor-associated factor 3), is conserved from worms to humans. The N-terminal region is the microtu...
C050R050	0.00775322	0.2289	0.0773522	1.67278	1.27197	1.14141	Coiled-coil domain-containing protein 86
C249R060	0.00729763	0.143953	0.511727	1.66619	1.27001	1.08625	DnaJ homolog subfamily C member 2
C168R155	0.0396974	0.244584	0.000335088	1.66327	1.05455	1.25604	EF-hand domain-containing protein D2
C123R057	0.0281197	0.15521	0.0149375	1.66276	1.00523	1.31066	Fanconi anemia group I protein
C064R007	0.0344928	0.110012	0.000988973	1.64692	1.09515	1.06499	Eukaryotic translation initiation factor 4E
C055R083	0.00514521	0.875061	0.0197445	1.64263	1.86007	1.56899	Trichohyalin
C246R156	0.0263264	0.204127	0.743924	1.64213	1.0337	1.31645	Metalloproteinase inhibitor 2 precursor
C224R103	0.000582735	0.534594	0.239972	1.64117	1.41037	1.32168	UNKNOWN
C250R160	0.0138553	0.9242	0.738907	1.63069	1.69051	1.47033	Cystathionine beta-synthase
C246R073	0.023274	0.261148	0.00505351	1.62574	1.19033	1.12583	Protein TsetseEP precursor
C209R154	0.0393805	0.0842425	0.00450124	1.62541	-1.13177	1.61629	Plectin-1
C229R091	0.0373577	0.132203	0.115775	1.62386	1.09757	1.07426	UNKNOWN
C225R112	0.0290062	0.623387	0.801497	1.61833	1.20684	1.3896	UNKNOWN
C162R073	0.0125332	0.179765	0.187264	1.61472	1.1586	1.13383	UNKNOWN
C089R119	0.000582735	0.407237	0.0101713	1.61235	2.75973	2.02555	Trichohyalin
C166R112	0.00997694	0.645059	0.00579145	1.61219	1.7025	1.28824	Serine/threonine-protein kinase Pim-1
C127R158	0.0470244	0.316198	0.00607074	1.61066	1.02988	1.43857	Acidic leucine-rich nuclear phosphoprotein 32 family member A
C021R116	0.0117036	0.117539	0.00275098	1.60828	-1.00061	1.41568	Forkhead box protein P4
C209R055	0.0203082	0.195567	0.0463309	1.60271	1.43084	1.0185	Phenylalanyl-tRNA synthetase alpha chain
C218R071	0.0379086	0.387817	0.757238	1.60161	1.21619	1.13774	26S proteasome non-ATPase regulatory subunit 1
C222R142	0.0305545	0.418876	0.337158	1.60115	1.24119	1.15287	Eukaryotic peptide chain release factor subunit 1
C073R077	0.0370693	0.25389	0.0576374	1.59602	1.20802	1.07114	Coiled-coil domain-containing protein 43
C065R097	0.0203876	0.491123	0.122295	1.5952	1.38306	1.15781	UNKNOWN
C152R041	0.0277001	0.364648	0.00637147	1.59153	1.15345	1.20168	Heat shock protein HSP 90-alpha 1
C177R169	0.0206329	0.12871	0.219369	1.58734	1.10737	1.09636	Probable RNA-binding protein EIF1AD
C116R118	0.0203082	0.14615	0.885449	1.58606	1.00318	1.32846	Septin-7
C231R086	0.0252636	0.141853	0.00725565	1.58578	1.07446	1.12812	Cullin-associated NEDD8-dissociated protein 1
C156R092	0.0203082	0.263922	0.794053	1.58473	1.08751	1.25586	Metalloproteinase inhibitor 2 precursor
C018R037	0.0277001	0.118249	0.028951	1.58101	1.12263	1.05295	tRNA (adenine-N(1)-)-methyltransferase non-catalytic subunit TRM6
C190R113	0.040416	0.512633	0.000444061	1.58005	1.13055	1.35636	Cell wall protein DAN4 precursor
C062R024	0.0267715	0.540574	0.00481008	1.57656	1.20471	1.25705	Protein SET
C048R074	0.0379086	0.165729	0.0922324	1.57639	1.08181	1.10446	Apoptosis inhibitor 5
C201R170	0.0193538	0.821244	0.347712	1.57486	1.32916	1.36742	UNKNOWN
C114R043	0.0240669	0.537524	0.0426024	1.57403	1.1697	1.34644	Pyruvate carboxylase, mitochondrial precursor
C021R073	0.0303113	0.242973	0.590155	1.57324	1.11648	1.14218	Heat shock protein HSP 90-beta
C141R140	0.0151882	0.110156	0.067809	1.56955	1.14368	1.06368	Intraflagellar transport protein 88 homolog
C187R161	0.0466277	0.130267	0.696726	1.56755	1.28198	-1.04324	Probable global transcription activator SNF2L4
C113R135	0.0113751	0.334049	0.684305	1.56693	1.38254	1.11119	Regulator of chromosome condensation
C256R163	0.01816	0.0668957	0.050459	1.56655	1.04076	1.09877	Dolichyl-diphosphooligosaccharide--protein glycosyltransferase subunit 1 precursor
C253R148	0.0168841	0.120755	0.0153267	1.56585	1.02192	1.22934	Protein YIF1A
C105R043	0.0388594	0.764178	0.00119953	1.56074	1.25081	1.34775	Seprase
C128R106	0.0299347	0.244945	0.111936	1.55631	1.08259	1.18491	Actin-related protein 2-A
C214R103	0.019951	0.127527	0.236096	1.55503	-1.01228	1.34068	DNA-directed RNA polymerases I, II, and III subunit RPABC4
C222R147	0.0159116	0.407686	0.486848	1.55473	1.37852	1.12346	T-complex protein 1 subunit gamma
C167R018	0.0349664	0.182137	0.0120277	1.55241	1.37245	-1.01523	PR domain zinc finger protein 9
C175R080	0.0234002	0.210268	0.14211	1.55209	1.1979	1.06899	RRP12-like protein
C026R052	0.0238038	0.747406	0.585255	1.55207	1.39783	1.24719	Proto-oncogene serine/threonine-protein kinase Pim-1
C126R053	0.0146091	0.0616732	0.0128802	1.54887	1.30057	-1.047	Pleiotropic regulator 1
C018R089	0.041512	0.464427	0.701957	1.54864	1.38012	1.09672	SET domain-containing protein 3
C178R072	0.0203082	0.252699	0.00547314	1.54772	1.17781	1.11029	Thioredoxin domain-containing protein 4 precursor
C186R081	0.0312887	0.151765	0.00129496	1.54689	1.06751	1.11561	UNKNOWN
C182R086	0.00519752	0.351392	0.575364	1.54156	1.15968	1.30357	Dipeptidyl-peptidase 3
C209R147	0.0184172	0.285043	0.00855318	1.53809	1.22493	1.10122	Puromycin-sensitive aminopeptidase
C208R154	0.010242	0.450773	0.386086	1.53692	1.38816	1.15256	Heat shock 70 kDa protein 4
C102R032	0.0292158	0.235488	0.745746	1.53622	1.14712	1.09733	Stress-70 protein, mitochondrial precursor
C148R124	0.0334593	0.543077	0.00160999	1.53327	1.14749	1.31537	Protein C-ets-2
C061R082	0.0464302	0.213423	0.017227	1.53112	1.53417	-1.02822	Heterogeneous nuclear ribonucleoprotein D-like
C225R034	0.00787145	0.129764	0.511808	1.53005	1.22891	1.05605	ATP-binding cassette sub-family F member 2
C181R150	0.0211019	0.301066	0.0111499	1.52499	1.23873	1.0922	Ataxin-2
C027R021	0.0449476	0.186801	0.00479535	1.5218	1.0344	1.1558	Zyxin
C211R129	0.000482934	0.252847	0.0136712	1.5216	2.94472	2.02864	Kell blood group glycoprotein
C186R017	0.0425647	0.420824	0.0306807	1.52084	1.25138	1.09855	Eukaryotic peptide chain release factor GTP-binding subunit ERF3B
C065R100	0.0384778	0.287163	0.0471536	1.52059	1.30298	1.03585	78 kDa glucose-regulated protein precursor
C082R092	0.0202668	0.435044	0.000855967	1.51854	1.11512	1.37138	TNF receptor-associated factor 6
C124R098	0.00728772	0.436069	0.627832	1.51672	1.51932	1.16247	Protein FAM107B
C099R151	0.0222104	0.0589662	0.240711	1.51651	1.09847	1.01267	Glioma tumor suppressor candidate region gene 2 protein
C198R071	0.0357847	0.108338	0.305663	1.51495	-1.07884	1.47832	Protein disulfide-isomerase A3 precursor
C262R033	0.0130454	0.079129	0.0381592	1.51155	1.10338	1.05773	Thymidylate kinase
C145R093	0.0129702	0.131667	0.942602	1.509	1.37706	1.00099	Proliferation-associated protein 2G4
C144R068	0.0203082	0.725309	0.0838968	1.50684	1.30108	1.24508	Ran-specific GTPase-activating protein
C152R103	0.0449559	0.156409	0.0472322	1.50627	1.17679	1.00479	Eukaryotic translation initiation factor 4E
C256R094	0.0111183	0.128829	0.759902	1.5053	1.33131	1.01198	60 kDa heat shock protein, mitochondrial precursor
C019R096	0.0165377	0.584153	0.00154687	1.50398	1.18896	1.29647	Tyrosine-protein phosphatase non-receptor type 4
C064R145	0.0462529	0.353308	0.00151957	1.50378	1.09387	1.17968	UNKNOWN
C125R065	0.00105815	0.127215	0.260638	1.5015	1.49535	1.07601	Zinc phosphodiesterase ELAC protein 1
C212R038	0.00940014	0.57764	0.767309	1.47747	1.20776	1.54707	L-xylulose reductase
C256R064	0.0112463	0.949409	0.018499	1.47514	1.63697	1.53762	Trichohyalin
C221R116	0.0176984	0.689651	0.750831	1.4492	1.7669	1.33292	Methionine synthase reductase, mitochondrial precursor
C249R168	0.0176064	0.317111	0.152442	1.41562	2.0206	1.19139	2-oxoglutarate dehydrogenase E1 component, mitochondrial precursor
C052R113	0.0123542	0.681786	0.0081987	1.41215	1.63886	1.28526	Trichohyalin
C200R041	0.0475076	0.393653	0.602142	1.41079	1.577	1.06227	Cytokine-inducible SH2-containing protein
C091R091	0.00947311	0.878904	0.832881	1.40978	1.39955	1.58743	Eukaryotic translation initiation factor 3 subunit J
C156R095	0.00199206	0.521023	0.00115094	1.40338	1.21803	1.51604	Vacuolar ATP synthase subunit e 2
C141R082	0.0456467	0.28403	0.575838	1.3997	1.57062	1.0166	Myb-binding protein 1A-like protein
C099R148	0.0122373	0.222288	0.366085	1.37941	1.51282	1.04991	NEDD8-conjugating enzyme UBE2F
C128R039	0.00967707	0.143031	0.00294249	1.36851	1.51439	1.01992	Fermitin family homolog 3
C138R169	0.0461587	0.0772905	0.699898	1.3673	1.52612	-1.10991	Nucleolar complex protein 2 homolog
C183R126	0.00686115	0.177004	0.000810021	1.36569	2.92229	1.4622	UNKNOWN
C231R113	0.0161445	0.0505368	0.16013	1.35888	1.73908	-1.07471	Probable ribosome biogenesis protein NEP1
C108R064	0.0494933	0.268285	0.00205804	1.33541	1.01117	1.53975	Myeloid-associated differentiation marker
C067R055	0.0101187	0.0922849	0.886483	1.33209	1.74909	1.01591	Proliferation-associated protein 2G4
C235R155	0.0075305	0.0950984	0.502585	1.32781	1.02172	1.64335	Protein S100-A1
C092R109	0.0145514	0.474559	0.0546073	1.31712	2.01109	1.44457	UNKNOWN
C162R074	0.0086041	0.101296	0.531503	1.31243	1.02674	1.66121	Protein S100-A1
C092R084	0.00446554	0.706687	0.860257	1.312	1.51182	1.30091	UNKNOWN
C033R140	0.00915532	0.366495	0.111615	1.29822	1.70958	1.21688	UNKNOWN
C208R110	0.0429664	0.706431	0.234048	1.28645	1.39098	1.72816	UNKNOWN
C172R032	0.000653673	0.200768	0.433416	1.27661	1.67484	1.22295	HIG1 domain family member 1A
C185R039	0.00686115	0.168214	0.0207463	1.26869	1.0656	1.50581	SSXT protein
C130R058	0.00718051	0.652566	0.458511	1.25431	1.51007	1.30264	Phosphoacetylglucosamine mutase
C138R062	0.0161445	0.222748	0.000653298	1.25177	2.58349	1.41796	Ankyrin-1
C164R035	0.0360608	0.430692	0.715339	1.23235	1.6539	2.40471	UNKNOWN
C121R047	0.0390983	0.53897	0.000765295	1.22609	2.0604	1.6962	Tumor necrosis factor receptor superfamily member 11B precursor
C192R132	0.030111	0.339996	0.00350368	1.22111	1.61389	1.13067	Phosphoacetylglucosamine mutase
C182R027	0.0390272	0.29065	0.440102	1.22072	1.5179	1.05968	Heat shock protein HSP 90-alpha
C061R061	0.0393805	0.223974	0.100435	1.218	1.03544	1.54527	Retinol dehydrogenase 12
C080R101	0.0047863	0.372241	0.7774	1.21771	1.61957	1.2959	UNKNOWN
C073R084	0.000653673	0.0570546	0.679215	1.21138	1.91448	1.20761	UNKNOWN
C126R081	0.0360451	0.383375	0.325222	1.20865	1.53739	1.11822	Hypoxia up-regulated protein 1 precursor
C100R066	0.00154045	0.0815346	0.0836792	1.20246	3.47528	1.88093	Myomesin-1
C029R126	0.00111166	0.104147	0.156467	1.20002	1.62877	1.15143	UNKNOWN
C248R058	0.0130416	0.381679	0.0159265	1.17814	1.87387	1.57167	Sushi domain-containing protein 1 precursor
C236R063	0.00832459	0.196078	0.110235	1.17001	2.36955	1.58838	6-phosphofructo-2-kinase/fructose-2,6-biphosphatase 4
C092R032	0.0331603	0.12871	0.745126	1.16072	2.52485	1.19246	ERBB receptor feedback inhibitor 1
C164R130	0.0400991	0.335448	0.0875767	1.14912	1.12604	1.52818	5'-nucleotidase domain-containing protein 1
C191R169	0.049329	0.136165	0.114267	1.14325	1.50968	1.00545	Sentrin-specific protease 7
C017R022	0.0206291	0.0886586	0.0139726	1.14257	2.33294	1.16233	Lipin-2
C052R126	0.0176639	0.0910388	0.24596	1.12932	1.62394	1.05878	Graves disease carrier protein
C231R114	0.0285914	0.382752	0.32078	1.12502	1.55493	1.23496	Voltage-dependent T-type calcium channel subunit alpha-1G
C219R028	0.0179426	0.380571	0.0206168	1.11322	1.53107	1.62689	UNKNOWN
C109R131	0.03258	0.267273	0.254565	1.10836	1.19999	1.65153	Protein vav-3
C172R062	0.00686115	0.23361	0.571722	1.1024	1.69571	1.49797	UNKNOWN
C129R149	0.0153466	0.128401	0.151454	1.10226	1.76144	1.18003	Eukaryotic translation initiation factor 5
C240R129	0.0346237	0.125149	0.00711466	1.0994	1.64206	1.07588	T-complex protein 1 subunit eta
C212R074	0.0417371	0.365007	0.548729	1.0929	1.55319	1.23454	Vigilin
C089R130	0.0176064	0.0502875	0.0898415	1.08659	-1.39849	-1.88625	Scavenger receptor class B member 1
C062R154	0.0253446	0.0950984	0.150676	1.06964	2.75939	1.31587	Hemoglobin subunit alpha-D
C216R001	0.0156185	0.0650867	0.0958255	1.05232	2.66721	1.31197	N-acetylmuramoyl-L-alanine amidase precursor
C231R146	0.030817	0.0906469	0.641956	1.04546	1.72904	1.12025	Exosome complex exonuclease MTR3
C026R005	0.0159794	0.0855153	0.433653	1.0387	2.00271	1.2684	Heat shock 70 kDa protein 1
C180R163	0.0303323	0.0687807	0.312361	1.03864	2.96252	1.24883	Methionine aminopeptidase 2
C133R104	0.00832459	0.0591494	0.00554432	1.0363	2.83784	1.49826	Crystallin J1B
C214R141	0.0131223	0.131216	0.0222227	1.03166	1.96426	1.47011	UNKNOWN
C262R121	0.0194605	0.0599969	0.122083	1.02367	2.11179	1.20644	Trimeric intracellular cation channel type B
C112R142	0.0325687	0.0819095	0.0530495	1.02282	3.1461	1.33595	Cytosolic purine 5'-nucleotidase
C251R118	0.0247741	0.20166	0.0273143	1.01447	1.54552	1.3554	UNKNOWN
C226R102	0.0276588	0.127162	0.0346373	1.00027	2.31583	1.47889	Aquaporin FA-CHIP
C188R121	0.0290995	0.169045	0.0643954	-1.00166	-1.57521	-1.31019	Elongation factor 1-alpha
C216R041	0.0184172	0.0623882	0.0117142	-1.00703	1.9296	1.24338	Sushi domain-containing protein 1 precursor
C029R139	0.0137516	0.109866	0.0203239	-1.00897	-1.66541	-1.31668	Elongation factor 1-alpha
C118R088	0.0250502	0.197997	0.166497	-1.01114	-1.50469	-1.33605	Elongation factor 1-alpha
C195R070	0.0230888	0.0541175	0.0914349	-1.02749	3.59399	1.41494	Cytosolic purine 5'-nucleotidase
C083R045	0.0170235	0.143157	0.209887	-1.02939	-1.27119	-1.6152	70052 pfam06566, Chon_Sulph_att, Chondroitin sulphate attachment domain. This family represents the chondroitin sulphate attachment domain of vertebrate neural transmembrane proteoglycans that contain EGF modules. Evidence has been accumulated to suppo...
C031R048	0.0170235	0.0891303	0.884966	-1.03075	-1.72913	-1.20453	Pigment epithelium-derived factor precursor
C231R152	0.0308488	0.293347	0.486441	-1.03493	-1.50755	-1.51081	UNKNOWN
C152R061	0.038227	0.326944	0.00623209	-1.05208	-1.34144	-1.55835	Transcription factor HES-1
C194R052	0.0203082	0.190521	0.320873	-1.05209	-1.59541	-1.25421	Elongation factor 1-alpha
C061R013	0.0374386	0.25873	0.359583	-1.05251	-1.25378	-1.59502	Period circadian protein homolog 1
C021R082	0.0303156	0.0614856	0.278313	-1.07519	3.49411	1.4772	Cyclin-dependent kinase 4 inhibitor B
C052R142	0.0112463	0.276247	0.797922	-1.09186	-1.53613	-1.65585	Neuronal acetylcholine receptor subunit alpha-5 precursor
C063R126	0.0086041	0.104011	8.97396e-06	-1.09415	1.00123	-1.69404	Glutathione S-transferase A
C197R076	0.042697	0.162736	0.0286232	-1.09449	-1.51372	-1.06435	UNKNOWN
C053R051	0.039023	0.11697	0.674214	-1.09595	-1.5029	-1.03445	UNKNOWN
C207R115	0.00414032	0.166751	0.279975	-1.09872	-1.67344	-1.40311	Cysteine-rich motor neuron 2 protein precursor
C149R068	0.0105859	0.176025	0.891484	-1.1099	-1.64489	-1.21718	UNKNOWN
C007R100	0.0427773	0.0674083	0.000623224	-1.11528	-1.75689	1.00388	UNKNOWN
C170R013	0.0298985	0.468962	0.304111	-1.12649	-1.58083	-1.3706	Leucine-rich repeat-containing G-protein coupled receptor 4 precursor
C076R042	0.0135406	0.324906	0.91946	-1.12894	-1.50112	-1.20847	29127 cd02052, PEDF, Pigment epithelium-derived factor (PEDF)_like. PEDF is non-inhibitory member of the Serpin superfamily. It exhibits neurotrophic, neuroprotective and antiangiogenic properties and is widely expressed in the developing and adult ner...
C019R054	0.0445789	0.107288	7.36593e-05	-1.13211	-1.00088	-1.53925	Cathepsin L1 precursor
C057R075	0.0382601	0.0853356	0.00273627	-1.13476	-1.50493	1.01276	Myotubularin-related protein 12
C240R073	0.0161445	0.223737	0.160761	-1.14057	-1.5098	-1.1213	NF-kappa-B inhibitor zeta
C261R079	0.0125237	0.323491	0.466423	-1.15324	-1.64816	-1.28466	Microfibrillar-associated protein 2 precursor
C233R053	0.0111407	0.298529	0.761206	-1.15468	-1.62115	-1.25067	Microfibrillar-associated protein 2 precursor
C104R036	0.0381906	0.107308	0.807679	-1.16458	-1.6255	-1.00292	Osteocalcin precursor
C080R076	0.0440083	0.150022	0.144466	-1.16783	-1.05621	-1.81327	UNKNOWN
C226R031	0.0154911	0.345348	0.168511	-1.17055	-1.57333	-1.20344	UNKNOWN
C169R010	0.0396974	0.6395	0.637486	-1.19972	-1.645	-1.6112	UNKNOWN
C232R041	0.0418995	0.6692	0.604647	-1.20068	-1.25278	-1.50183	UNKNOWN
C258R057	0.00950937	0.578325	0.212177	-1.20219	-1.48502	-1.52463	UNKNOWN
C027R045	0.00589638	0.487613	0.189903	-1.21358	-1.42985	-1.61369	UNKNOWN
C075R022	0.0488738	0.340173	0.000411967	-1.21483	-1.06947	-1.50958	Latexin
C012R093	0.0262172	0.299256	0.000427535	-1.2265	-1.20104	-1.85224	UNKNOWN
C194R079	0.0317374	0.702433	0.0195943	-1.23035	-1.44831	-1.60848	Ubiquitin domain-containing protein UBFD1
C075R073	0.0368291	0.576097	0.470342	-1.2322	-1.23686	-1.59703	UNKNOWN
C086R065	0.0453872	0.798968	0.792313	-1.23234	-1.44451	-1.51708	Kalirin RhoGEF
C081R115	0.0474868	0.582828	0.229923	-1.24419	-1.22214	-1.61805	Growth arrest-specific protein 8
C241R069	0.00718403	0.226526	0.839354	-1.25068	-1.67114	-1.15644	Interleukin-1 receptor-associated kinase 3
C219R066	0.0282996	0.22094	0.000284257	-1.25127	-1.87087	-1.11637	UNKNOWN
C164R017	0.0123646	0.749228	0.435587	-1.2523	-1.39378	-1.51173	UNKNOWN
C043R168	0.023274	0.724638	0.976806	-1.25696	-1.3552	-1.57052	UNKNOWN
C032R115	0.00518669	0.23003	0.793986	-1.25879	-2.03048	-1.35837	UNKNOWN
C085R007	0.0290062	0.1092	0.000690907	-1.25931	-1.61195	1.0202	UNKNOWN
C030R066	0.00861877	0.180668	0.739724	-1.2636	-1.62776	-1.09429	Transposable element Tcb1 transposase
C007R091	0.0241287	0.122666	0.603791	-1.26385	-1.53603	1.00979	Development and differentiation-enhancing factor 2
C151R076	0.0154322	0.436995	0.377271	-1.26506	-1.20274	-1.62359	UNKNOWN
C015R136	0.0475363	0.519091	0.000641395	-1.26618	-1.12336	-1.50663	Regucalcin
C078R140	0.0296457	0.534342	0.209676	-1.26943	-1.29563	-1.75315	p53 apoptosis effector related to PMP-22
C091R025	0.0489932	0.188356	0.935644	-1.27746	-1.64262	1.00178	Class B basic helix-loop-helix protein 2
C117R062	0.0285762	0.51938	0.00282529	-1.28232	-1.15572	-1.53087	UNKNOWN
C025R167	0.0176984	0.703487	0.115904	-1.28397	-1.5486	-1.28632	Perforin-1 precursor
C201R069	0.0276588	0.438281	0.0351324	-1.28916	-1.50651	-1.11205	V(D)J recombination-activating protein 1
C034R116	0.0185681	0.78175	0.0108779	-1.2895	-1.57854	-1.41046	UNKNOWN
C222R080	0.00111166	0.485921	0.0787425	-1.29403	-1.72334	-1.50591	UNKNOWN
C233R139	0.0141066	0.651475	0.554214	-1.29468	-1.55867	-1.26347	UNKNOWN
C121R029	0.0164165	0.323491	0.00353591	-1.29608	-1.10636	-1.56512	Alpha-methylacyl-CoA racemase
C116R015	0.0253446	0.122666	0.00191275	-1.30205	-1.01975	-1.90748	UNKNOWN
C060R054	0.0462529	0.621698	0.0160921	-1.30419	-1.25742	-1.70984	Tricarboxylate transport protein, mitochondrial precursor
C041R052	0.0135406	0.72076	0.0012686	-1.30478	-1.38341	-1.62466	UNKNOWN
C003R091	0.0112068	0.66921	0.16396	-1.30573	-1.32079	-1.60397	UNKNOWN
C037R087	0.0363879	0.751378	0.252069	-1.30681	-1.63998	-1.33893	Nuclear receptor subfamily 0 group B member 2
C093R037	0.0356888	0.270257	1.3234e-07	-1.31158	-1.06174	-1.68774	Sorting nexin-22
C178R094	0.0349664	0.32469	0.00463482	-1.32315	-1.30877	-2.44606	EH domain-containing protein 1
C091R059	0.00111166	0.235448	0.577504	-1.32473	-1.73678	-2.42202	UNKNOWN
C222R020	0.00452238	0.128613	0.000120152	-1.33383	-1.14429	-1.9166	Sodium/potassium-transporting ATPase subunit beta-233
C024R014	0.00128485	0.233099	0.143321	-1.33401	-2.78396	-2.64266	Putative ferric-chelate reductase 1
C016R164	0.0495656	0.554191	0.00601219	-1.33856	-1.46634	-2.2327	UNKNOWN
C166R051	0.0388428	0.799229	0.401915	-1.35161	-1.31475	-1.61472	UNKNOWN
C088R102	0.016927	0.435741	0.876089	-1.36138	-1.53344	-1.12829	UNKNOWN
C157R075	0.0127856	0.419491	0.215113	-1.36167	-1.50326	-1.12431	UNKNOWN
C149R157	0.0432509	0.633937	0.185354	-1.38408	-1.17529	-1.57945	Phosphatidylinositol-binding clathrin assembly protein
C146R045	0.00950937	0.632182	0.800786	-1.38495	-1.53113	-1.22166	UNKNOWN
C055R155	0.00587026	0.392226	0.654566	-1.3881	-2.15547	-1.47423	UNKNOWN
C070R109	0.0219296	0.688758	0.0261958	-1.39766	-1.32739	-1.73916	UNKNOWN
C247R029	0.00555659	0.296054	0.313795	-1.40245	-1.59698	-1.13307	UNKNOWN
C144R120	0.0309136	0.965333	0.0205397	-1.40464	-1.47817	-1.53832	Lymphatic vessel endothelial hyaluronic acid receptor 1 precursor
C009R162	0.0437196	0.632709	0.00736651	-1.40682	-1.30055	-1.8831	Cysteine dioxygenase type 1
C207R133	0.0382709	0.128829	0.057837	-1.41137	-1.63748	1.05732	UNKNOWN
C143R062	0.0240968	0.272728	0.123914	-1.41138	-1.04059	-1.52405	Ras-related protein Rab-11A
C230R082	0.0146486	0.915534	0.000264468	-1.41948	-1.43808	-1.59909	Ependymin precursor
C013R012	0.0075305	0.496886	0.814459	-1.42135	-2.08217	-1.47607	Placental protein 11 precursor
C006R056	0.0153466	0.348971	0.000690815	-1.42567	-1.26778	-2.14439	Methionine-R-sulfoxide reductase B2, mitochondrial precursor
C097R064	0.0290062	0.759689	0.0130235	-1.43249	-1.51023	-1.22738	UNKNOWN
C060R097	0.00898614	0.873009	0.00334718	-1.4344	-1.63858	-1.68941	Anosmin-1 precursor
C049R151	0.012779	0.426736	0.0797207	-1.43654	-1.26555	-1.94437	UNKNOWN
C139R128	0.0310902	0.848242	0.841488	-1.43669	-1.56365	-1.29954	Ectonucleotide pyrophosphatase/phosphodiesterase family member 1
C090R088	0.00111166	0.267471	0.374466	-1.43916	-1.51316	-1.13882	UNKNOWN
C031R107	0.0437196	0.207936	0.000575272	-1.44121	1.01426	-1.70709	Annexin A3
C153R129	0.0222104	0.424051	0.00250069	-1.44186	-1.1018	-1.50298	Chemokine receptor-like 1
C220R161	0.0151882	0.0535511	0.325217	-1.44192	-1.50092	1.0839	Malonyl CoA-acyl carrier protein transacylase, mitochondrial precursor
C192R090	0.0375032	0.573188	0.485572	-1.45093	-1.1623	-1.62231	Protein phosphatase 1 regulatory subunit 1B
C240R016	0.0253446	0.084403	0.0405875	-1.45154	1.07839	-1.64241	Cbp/p300-interacting transactivator 2
C096R155	0.0153466	0.770318	0.0152538	-1.45674	-1.42337	-1.78756	UNKNOWN
C226R160	0.0214428	0.242288	0.00668451	-1.45949	-1.13056	-2.17405	Ester hydrolase C11orf54 homolog
C220R068	0.00519752	0.395012	0.00254557	-1.46033	-1.15107	-1.5019	S-adenosylmethionine synthetase isoform type-1
C012R107	0.0308488	0.685384	0.0580484	-1.48042	-1.32062	-1.8431	UNKNOWN
C080R059	0.000434566	0.100528	1.3234e-07	-1.48276	-2.09132	-1.23414	UNKNOWN
C103R060	0.0176906	0.225919	0.421	-1.48664	-1.03962	-1.62855	UNKNOWN
C087R053	0.0135406	0.999813	0.15243	-1.49027	-1.49853	-1.50427	Xylose isomerase
C016R122	0.0305549	0.902702	0.00224137	-1.50038	-1.33556	-1.54588	Sphingosine 1-phosphate receptor Edg-1
C142R028	0.0318913	0.399117	0.012028	-1.50354	-1.09097	-1.28028	UNKNOWN
C138R129	0.0375269	0.25728	3.68369e-05	-1.50726	-1.00843	-1.43122	Cathepsin L1 precursor
C006R122	0.0265175	0.233965	0.171574	-1.50933	-1.04993	-1.22834	Guanine nucleotide-binding protein G(I)/G(S)/G(O) subunit gamma-5 precursor
C082R168	0.00743187	0.303125	0.00387712	-1.51095	-1.19558	-1.16321	UNKNOWN
C230R123	0.0334311	0.411152	3.48578e-06	-1.51177	-1.0946	-1.28495	Glutathione S-transferase theta-1
C069R015	0.0256483	0.698862	0.0665391	-1.51195	-1.22772	-1.29285	UNKNOWN
C263R041	0.0106431	0.942482	0.00277976	-1.51213	-1.42713	-1.37929	High mobility group protein B3
C116R090	0.0453872	0.101091	0.138302	-1.51404	-1.02691	-1.08091	Protein JTB precursor
C058R039	0.000731112	0.78175	0.536367	-1.5142	-1.35727	-1.35026	Follistatin-related protein 1 precursor
C066R016	0.030111	0.48891	0.190191	-1.51478	-1.1371	-1.63756	UNKNOWN
C125R050	0.0444347	0.322092	0.00933786	-1.51599	-1.47706	-4.07873	UNKNOWN
C219R076	0.0401564	0.0852829	0.000807338	-1.51693	1.00596	-1.12001	N(4)-(beta-N-acetylglucosaminyl)-L-asparaginase precursor
C181R120	0.0429664	0.715339	0.00543289	-1.52502	-1.24422	-1.68548	Transposable element Tcb1 transposase
C047R118	0.0470244	0.212348	0.398291	-1.52559	-1.12603	-1.06577	UNKNOWN
C181R147	0.00597967	0.839084	0.00168214	-1.53159	-1.32827	-1.4329	Transmembrane protein LOC388335 homolog
C109R062	0.0398189	0.0601411	0.693437	-1.53361	-1.28755	1.10117	UNKNOWN
C012R089	0.0199434	0.0516478	0.00101847	-1.53382	-1.04267	-1.06074	ORM1-like protein 2
C016R005	0.0401156	0.331863	0.00122709	-1.5371	-1.14068	-1.1353	Protein FAM100A
C202R076	0.0411931	0.108306	6.02307e-06	-1.53824	1.05596	-1.28464	Cathepsin L precursor
C037R094	0.0328561	0.352052	0.612958	-1.53845	-1.34884	-1.06614	118722 pfam10195, Phospho_p8, DNA-binding nuclear phosphoprotein p8. P8 is a short 80-82 amino acid protein that is conserved from nematodes to humans. It carries at least one protein kinase C domain suggesting a possible role in signal transduction a...
C197R072	0.0285914	0.223338	0.000153145	-1.53979	-1.03386	-1.27382	Endonuclease domain-containing 1 protein precursor
C094R001	0.0181701	0.472807	0.00097369	-1.54101	-1.16738	-1.69056	Glutamate dehydrogenase 1, mitochondrial precursor
C259R136	0.0235406	0.786019	0.00573979	-1.5421	-1.26637	-1.50126	UNKNOWN
C165R129	0.0267715	0.241287	3.31708e-05	-1.54311	-1.05483	-1.97004	Ependymin precursor
C064R085	0.0219296	0.666246	0.0202456	-1.54543	-1.35968	-1.94307	Protein-arginine deiminase type-2
C132R064	0.0250889	0.0527469	0.617835	-1.54577	-1.1121	1.0064	Multiple inositol polyphosphate phosphatase 1 precursor
C170R112	0.00435566	0.389839	0.617907	-1.54689	-1.49298	-1.17051	UNKNOWN
C141R073	0.0242363	0.101079	0.00753808	-1.54877	-1.0171	-1.15878	Voltage-dependent anion-selective channel protein 2
C204R009	0.0253446	0.182137	0.00523301	-1.55001	-1.11556	-1.10485	Protein FAM100A
C237R080	0.0241287	0.347821	0.432172	-1.55138	-1.37025	-1.07965	Type-2 angiotensin II receptor
C124R070	0.0325687	0.0695488	0.354925	-1.55828	1.00031	-1.11304	UNKNOWN
C050R021	0.0454236	0.542637	0.00127729	-1.56114	-1.1289	-1.55762	Glutamate dehydrogenase 1, mitochondrial precursor
C086R136	0.0161969	0.316218	0.000603481	-1.56471	-1.19373	-1.1546	[Pyruvate dehydrogenase [lipoamide]] kinase isozyme 1, mitochondrial precursor
C159R043	0.0442784	0.0652586	5.93735e-05	-1.56945	1.07399	-1.2126	ATP synthase-coupling factor 6, mitochondrial precursor
C045R104	0.025913	0.902774	0.434332	-1.57168	-1.4408	-1.35604	UNKNOWN
C126R005	0.041585	0.512573	0.000392694	-1.57212	-1.18381	-1.21905	CD209 antigen-like protein E
C193R068	0.0130416	0.236655	0.00163118	-1.57575	-1.1919	-1.12726	Uncharacterized protein C1orf108 homolog A
C026R062	0.0349664	0.631616	0.000137518	-1.58481	-1.23428	-1.26912	Transcobalamin-2 precursor
C163R037	0.0434951	0.662767	0.00048949	-1.58686	-1.18764	-1.41461	Putative all-trans-retinol 13,14-reductase precursor
C119R129	0.00275395	0.76858	0.121559	-1.58702	-1.51255	-1.34128	UNKNOWN
C162R069	0.037949	0.390823	3.42607e-06	-1.58976	-1.08021	-1.37917	Glutathione S-transferase theta-1
C209R048	0.0169545	0.699914	0.000499106	-1.59106	-1.28073	-1.66109	Glutamate dehydrogenase 1, mitochondrial precursor
C038R014	0.0222104	0.762828	0.296339	-1.59179	-1.37737	-1.28773	UNKNOWN
C188R087	0.0161445	0.171041	0.000196236	-1.59185	-1.03929	-1.29242	117573 pfam09007, EBP50_C-term, EBP50, C-terminal. This C terminal domain allows interaction of EBP50 with FERM (four-point one ERM) domains, resulting in the activation of Ezrin-radixin-moesin (ERM), with subsequent cytoskeletal modulation and cellul...
C165R114	0.0292158	0.575968	0.0141417	-1.59191	-1.2386	-1.87119	UNKNOWN
C036R152	0.00518669	0.351278	0.00714631	-1.59633	-1.20486	-1.26945	UNKNOWN
C005R028	0.0235406	0.153837	0.000338203	-1.59868	-1.09732	-1.12139	Zinc transporter ZIP1
C109R159	0.0393852	0.370591	4.47717e-05	-1.60059	-1.08424	-1.31238	Glutathione S-transferase theta-1
C112R149	0.0337992	0.703487	0.736212	-1.60409	-1.22561	-1.50471	N-acetylated-alpha-linked acidic dipeptidase 2
C160R148	0.049864	0.181213	3.42607e-06	-1.60694	1.0263	-1.33572	Xaa-Pro dipeptidase
C211R045	0.0478368	0.670697	0.0276403	-1.61365	-1.2018	-1.61546	Peroxisomal membrane protein 2
C084R109	0.0308315	0.466088	6.83773e-05	-1.61514	-1.1327	-1.36995	CD209 antigen-like protein E
C155R021	0.0222104	0.130237	0.0544075	-1.61716	-1.04171	-1.18838	N-acylethanolamine-hydrolyzing acid amidase precursor
C153R048	0.0187367	0.554248	0.000568192	-1.61894	-1.34302	-2.13813	UNKNOWN
C190R025	0.0203423	0.875543	0.0717533	-1.61936	-1.36447	-1.53779	UNKNOWN
C211R093	0.0357962	0.11313	0.000981297	-1.62005	-1.13931	-1.02693	DBF4-type zinc finger-containing protein 2 homolog
C120R154	0.0121053	0.208157	0.38523	-1.62058	-1.04907	-1.49298	Ras-related protein Rab-25
C148R102	0.00515276	0.510654	0.000265905	-1.62161	-1.2445	-1.38425	Ribonuclease T2
C097R032	0.0379395	0.369265	0.00130898	-1.62388	-1.12489	-1.23482	UNKNOWN
C058R042	0.00518302	0.864619	0.000865361	-1.63321	-1.4934	-1.41359	Eukaryotic translation initiation factor 4E-1A-binding protein
C055R025	0.0129554	0.46517	0.0155029	-1.6343	-1.24194	-1.25883	UNKNOWN
C214R047	0.00587026	0.325153	0.399386	-1.63803	-1.24774	-1.22173	UNKNOWN
C005R037	0.0218378	0.0830169	0.020094	-1.63881	1.00678	-1.21323	T-complex protein 11-like protein 2
C001R133	0.0260881	0.345728	0.00347909	-1.64127	-1.18997	-1.17944	Multiple inositol polyphosphate phosphatase 1 precursor
C137R152	0.0294401	0.521952	0.00119255	-1.64149	-1.15704	-1.55858	Hepatitis B virus X-interacting protein
C031R104	0.009993	0.128829	0.00340613	-1.64227	-1.02707	-1.36466	RING finger protein 13
C097R084	0.0183085	0.191605	0.0105554	-1.64307	-1.14887	-1.13511	UNKNOWN
C067R012	0.0328886	0.629645	0.809978	-1.64451	-1.25709	-1.29584	UNKNOWN
C124R127	0.0199822	0.467407	0.0307523	-1.64462	-1.18547	-1.31708	Transmembrane protein 9 precursor
C045R137	0.0376629	0.14056	0.000158398	-1.64556	-1.09182	-1.09037	D-dopachrome decarboxylase
C121R155	0.0403997	0.0654262	0.053498	-1.64876	-1.07953	-1.01414	UNKNOWN
C125R023	0.0101187	0.277532	3.12754e-07	-1.65101	-1.10857	-1.74867	Gamma-interferon-inducible lysosomal thiol reductase precursor
C224R137	0.0411931	0.478418	0.952154	-1.65319	-1.51819	-1.11476	UNKNOWN
C149R072	0.0153466	0.171284	0.00556275	-1.65575	-1.35249	-1.03779	Protein FAM43A
C008R091	0.00589638	0.0550248	0.409605	-1.65714	-1.08899	-1.12617	UNKNOWN
C087R161	0.0299862	0.536929	0.00284821	-1.65737	-1.21653	-1.29467	UNKNOWN
C216R105	0.0454933	0.225003	1.33693e-05	-1.65752	-1.05255	-1.21224	Glutathione S-transferase theta-1
C070R067	0.00718051	0.305285	0.0436416	-1.65832	-1.26384	-1.19373	UNKNOWN
C035R048	0.0112031	0.604236	0.179597	-1.66203	-1.335	-1.29813	UNKNOWN
C123R101	0.0248591	0.189717	0.00177231	-1.66343	-1.0591	-1.24225	Class B basic helix-loop-helix protein 3
C157R128	0.0402269	0.490957	3.58251e-06	-1.66454	-1.14589	-1.35924	UNKNOWN
C202R150	0.00867556	0.0862836	0.00227133	-1.66492	-1.01986	-1.28848	Di-N-acetylchitobiase precursor
C072R005	0.00406952	0.247963	0.0560254	-1.66632	-1.74492	-1.14784	UNKNOWN
C122R135	0.0131827	0.22409	0.335664	-1.66863	-1.06324	-1.4368	Uncharacterized protein C16orf14 homolog
C154R043	0.00832459	0.259218	0.000807338	-1.67056	-1.24149	-1.17287	Sorting nexin-8
C075R056	0.0290062	0.0516478	0.00105043	-1.67137	1.07954	-1.25808	Methylglutaconyl-CoA hydratase, mitochondrial precursor
C021R103	0.0210843	0.0635974	0.0430962	-1.67429	1.00103	-1.16787	N-acylethanolamine-hydrolyzing acid amidase precursor
C256R032	0.0112068	0.69758	0.110137	-1.67448	-1.76831	-1.33883	GSK-3-binding protein
C198R069	0.0330219	0.594929	0.000490047	-1.67513	-1.20078	-1.41962	Putative all-trans-retinol 13,14-reductase precursor
C252R082	0.00515276	0.872602	0.756198	-1.68565	-2.08012	-1.98467	TSC22 domain family protein 3
C194R054	0.00686115	0.103382	0.000163962	-1.68595	-1.02578	-1.39561	Glutathione S-transferase 3
C003R040	0.0390983	0.565359	0.00784779	-1.6874	-1.16813	-1.51808	Peroxisomal 3,2-trans-enoyl-CoA isomerase
C059R055	0.0107655	0.42758	0.000103264	-1.68977	-1.20893	-1.34447	Isovaleryl-CoA dehydrogenase, mitochondrial precursor
C253R011	0.0405579	0.510654	0.00225239	-1.6903	-1.15032	-1.7519	Glutamate--cysteine ligase regulatory subunit
C073R149	0.0111622	0.111372	8.97396e-06	-1.69062	1.01414	-1.60329	Transcobalamin-2 precursor
C084R112	0.0330955	0.238445	6.14209e-05	-1.69894	-1.04254	-1.33762	Alpha-aspartyl dipeptidase
C054R102	0.00718051	0.383966	0.346828	-1.69909	-1.69682	-1.18477	Bone morphogenetic protein 1 precursor
C146R155	0.0232763	0.0672635	0.000103264	-1.69927	-1.05948	-1.08442	UDP-N-acetylhexosamine pyrophosphorylase-like protein 1
C210R115	0.0453323	0.387817	5.67592e-05	-1.70184	-1.07677	-1.81236	Ependymin precursor
C106R018	0.00490308	0.519753	0.0320731	-1.70186	-1.26895	-1.64412	UNKNOWN
C015R046	0.00446554	0.651098	0.344745	-1.7074	-1.40146	-1.88377	Integrin alpha-10 precursor
C033R155	0.00515276	0.101451	0.0111674	-1.71569	-1.09457	-1.25056	109505 pfam00450, Peptidase_S10, Serine carboxypeptidase.
C103R128	0.00144842	0.206133	0.0498751	-1.71816	-1.25108	-1.23822	UNKNOWN
C204R039	0.0222104	0.268621	0.00183773	-1.71839	-1.07219	-1.4104	Protein Tob1
C023R031	0.00615177	0.398917	0.0208806	-1.72125	-1.26468	-1.3088	RT1 class II histocompatibility antigen, B alpha chain precursor
C175R070	0.0465693	0.386713	8.86573e-05	-1.72263	-1.08424	-1.93445	Ependymin precursor
C025R023	0.0301105	0.0653798	0.00613128	-1.72374	-1.13537	-1.00351	Mitogen-activated protein-binding protein-interacting protein
C110R041	0.0243563	0.379838	0.0347767	-1.73039	-1.25586	-2.61246	Glycine dehydrogenase [decarboxylating], mitochondrial precursor
C155R161	0.00105815	0.276413	0.621696	-1.75045	-1.20791	-1.49411	UNKNOWN
C092R124	0.0140006	0.0847735	0.00546107	-1.75496	-1.23695	-1.02539	Aspartyl/asparaginyl beta-hydroxylase
C112R067	0.00950937	0.243912	0.00125663	-1.75643	-1.23803	-1.19288	LIM and SH3 domain protein 1
C027R008	0.0357962	0.0837221	0.00170549	-1.75841	-1.07882	-1.06375	PRKCA-binding protein
C227R073	0.00633756	0.586233	0.00263192	-1.7591	-1.75246	-2.73047	Lipoprotein lipase precursor
C251R078	0.0158091	0.176753	2.0274e-05	-1.76522	-1.01995	-1.61638	Glutamine synthetase
C027R097	0.0384778	0.504893	0.000106172	-1.77379	-1.1625	-1.81756	Ependymin precursor
C037R138	0.0064356	0.732032	0.399174	-1.78883	-1.53685	-1.4043	Spondin-1 precursor
C002R112	0.0424583	0.132278	0.042577	-1.79068	1.00133	-1.24537	3-hydroxyanthranilate 3,4-dioxygenase
C144R032	0.032507	0.123196	0.000107738	-1.80568	1.02242	-1.34049	Alpha-aspartyl dipeptidase
C085R129	0.0480601	0.0752749	0.000134031	-1.80781	1.10307	-1.32289	WW domain-binding protein 2
C220R106	0.0292158	0.106627	0.00619427	-1.81779	-1.01266	-1.22958	Choline transporter-like protein 2
C260R151	0.0251441	0.363134	0.000310591	-1.8185	-1.16668	-2.3052	Ester hydrolase C11orf54 homolog
C219R145	0.0170235	0.371629	0.371121	-1.82236	-1.79776	-1.14501	UNKNOWN
C042R115	0.0246499	0.403073	0.0618166	-1.8254	-1.21468	-1.3069	UNKNOWN
C044R125	0.0420596	0.359749	0.00416591	-1.83402	-1.06742	-1.74295	Cytochrome c oxidase subunit 4 isoform 2, mitochondrial precursor
C265R120	0.00817619	0.0963404	7.65989e-05	-1.83832	-1.09194	-1.23603	Probable serine carboxypeptidase CPVL precursor
C125R088	0.0449476	0.193505	0.0126988	-1.84509	1.00483	-1.39888	Phosphotriesterase-related protein
C190R047	0.0303711	0.164813	0.0297651	-1.84595	-1.11583	-1.16301	UNKNOWN
C005R058	0.0176919	0.262913	8.86573e-05	-1.84644	-1.08328	-2.0153	Ependymin precursor
C019R037	0.00994651	0.311128	0.000103264	-1.8468	-1.18124	-1.40378	Nuclear receptor subfamily 2 group F member 5
C032R048	0.0495656	0.0535623	0.0043294	-1.84695	-1.04095	-1.02686	BCL2/adenovirus E1B 19 kDa protein-interacting protein 3
C057R159	0.00686115	0.193305	8.41143e-06	-1.85631	-1.08895	-1.80011	Glutathione S-transferase A
C222R165	0.0111827	0.285673	0.000582921	-1.85749	-1.12926	-1.55351	Iron/zinc purple acid phosphatase-like protein precursor
C002R059	0.00950937	0.283615	0.00056219	-1.85901	-1.12794	-1.71147	Iron/zinc purple acid phosphatase-like protein precursor
C230R092	0.00615177	0.321256	6.58878e-06	-1.86199	-1.18395	-1.61329	Glutathione S-transferase A
C054R106	0.0202668	0.119628	0.403375	-1.86433	-1.09775	-1.17631	UNKNOWN
C188R059	0.0140006	0.490718	0.00173594	-1.87439	-1.232	-1.66617	Hepatitis B virus X-interacting protein
C065R028	0.0125082	0.10917	3.99924e-05	-1.87487	-1.08778	-1.22904	Tetraspanin-7
C210R126	0.0117753	0.205828	1.30692e-05	-1.88095	-1.06653	-1.65714	Glutathione S-transferase A
C127R026	0.000849907	0.131158	0.0079197	-1.8867	-1.30302	-1.23114	Phosphoinositide-3-kinase-interacting protein 1 precursor
C007R020	0.0276588	0.0929222	3.48578e-06	-1.89103	1.03047	-1.32553	Xaa-Pro dipeptidase
C065R108	0.00446554	0.416317	0.144471	-1.90212	-1.3169	-1.44996	UNKNOWN
C241R129	0.0156185	0.335618	0.0369127	-1.90729	-1.1851	-2.32034	Very low-density lipoprotein receptor precursor
C158R016	0.00989917	0.763293	0.0254712	-1.91435	-1.50795	-2.04815	UNKNOWN
C084R080	0.00773814	0.0730254	0.00953545	-1.92418	-1.15546	-1.1397	Transcription factor SOX-4
C040R134	0.0465693	0.655694	0.00976138	-1.92706	-1.27456	-1.91505	Ketohexokinase
C140R114	0.0303823	0.0720508	0.0535339	-1.93526	-1.13443	-1.03562	Methionine adenosyltransferase 2 subunit beta
C178R004	0.023274	0.0536186	0.00921235	-1.94653	1.06135	-1.29109	UNKNOWN
C102R106	0.0119618	0.442276	0.316649	-1.95415	-1.24869	-2.01609	Cytochrome b5
C169R015	0.0308488	0.121672	0.492231	-1.95762	-2.53191	1.10054	Syntenin-1
C026R029	0.00607201	0.0539492	0.0036072	-1.97563	-1.06325	-1.25013	UNKNOWN
C192R146	0.0127742	0.559861	0.116897	-1.97998	-1.32838	-2.00345	Cytochrome b5
C058R135	0.00446645	0.146014	0.00109107	-1.99118	-1.1447	-1.42271	Transmembrane protein C1orf78 homolog
C229R112	0.027171	0.596472	0.00852889	-1.99277	-1.28938	-1.94144	Glutathione S-transferase theta-1
C129R059	0.00421961	0.293347	0.100987	-2.01319	-1.30214	-1.41081	Forkhead box protein C1
C251R018	0.0394043	0.326967	0.000111866	-2.01992	-1.06521	-1.74165	Glutamate dehydrogenase 1, mitochondrial precursor
C145R127	0.0091398	0.113923	0.162441	-2.02076	-1.24576	-1.14331	UNKNOWN
C073R076	0.0126509	0.499283	0.00576676	-2.02622	-1.28799	-1.98421	Cytochrome c oxidase subunit 4 isoform 2, mitochondrial precursor
C032R062	0.0138553	0.24138	2.90903e-05	-2.02821	-1.10275	-1.61472	UNKNOWN
C256R129	0.00940014	0.263726	0.00874527	-2.03091	-1.3793	-1.22238	AP-1 complex subunit sigma-3
C140R083	0.00519752	0.144587	0.00469132	-2.03772	-1.25635	-1.23886	UNKNOWN
C043R087	0.00898614	0.0848013	1.23929e-05	-2.04217	1.01408	-1.60905	Ornithine decarboxylase antizyme 2
C234R045	0.00787145	0.124778	0.00444408	-2.04889	-1.37533	-1.10541	UNKNOWN
C221R072	0.00518669	0.12374	0.0189435	-2.05146	-1.40534	-1.12794	UNKNOWN
C104R003	0.012779	0.0596273	0.000568192	-2.077	1.03277	-1.39979	Long-chain specific acyl-CoA dehydrogenase, mitochondrial precursor
C185R035	0.0290062	0.53245	0.00116513	-2.08767	-1.26979	-1.62217	Hydroxyacid-oxoacid transhydrogenase, mitochondrial precursor
C056R016	0.0174603	0.136836	6.14528e-06	-2.09132	-1.1053	-1.28549	Glutathione S-transferase theta-1
C041R114	0.00615177	0.653389	0.216281	-2.12463	-1.77733	-1.47591	Forkhead box protein C1
C194R021	0.0335117	0.587819	0.110069	-2.13227	-1.32104	-1.5919	Cytochrome b5
C231R140	0.00477181	0.298278	0.00163907	-2.13368	-1.27705	-1.55366	UNKNOWN
C264R109	0.041171	0.134242	0.00179859	-2.14296	1.06231	-1.54334	Uncharacterized protein C10orf58 precursor
C252R061	0.0305796	0.0933937	0.00701415	-2.14395	-1.16028	-1.07766	GTP cyclohydrolase 1 feedback regulatory protein
C011R019	0.0210003	0.383243	0.00218983	-2.1766	-1.21636	-1.57581	Hepatitis B virus X-interacting protein
C003R092	0.000584916	0.223186	0.00273627	-2.18851	-1.34758	-1.53071	Epidermal retinal dehydrogenase 2
C183R150	0.00518669	0.197469	0.19339	-2.20745	-1.28138	-1.37081	Spondin-2 precursor
C015R021	0.00787145	0.108338	0.000788526	-2.27491	-1.00199	-2.08646	Cytochrome b5
C123R067	0.0224531	0.0635974	0.0214056	-2.31239	-1.11956	-1.10627	GTP cyclohydrolase 1 feedback regulatory protein
C097R050	0.00173665	0.119883	0.0226663	-2.35235	-1.14019	-1.78921	Epidermal retinal dehydrogenase 2
C115R095	0.0290062	0.0527469	0.0165587	-2.38577	-1.05488	-1.11796	GTP cyclohydrolase 1 feedback regulatory protein
C045R064	0.0147547	0.235488	0.0186339	-2.49471	-1.11504	-1.92792	Cytochrome b5
C080R061	0.0444347	0.734396	0.00549293	-2.6283	-1.59181	-2.88429	Glutamyl aminopeptidase
C194R143	0.0402269	0.0720508	0.127113	-2.70425	-1.09199	-1.11167	UNKNOWN
C174R151	0.0328886	0.0583881	0.000979103	-3.36194	1.10999	-1.48633	H-2 class II histocompatibility antigen, A-K beta chain precursor
C129R144	0.041171	0.235427	0.489714	-3.46972	-1.30854	-1.38195	UNKNOWN

## Sheet: Atl.iFx_infxtime.AK
Probe ID	Corrected. p-value (inf main)	Corrected p-value (inf x time interaction)	Corrected p-value (time main)	Fold change (3 dpe Inf vs Con)	Fold change (6 dpe Inf vs Con)	Fold change (9 dpe Inf vs Con)	Description
C211R020	0.219473	0.00135116	0.589382	-1.35833	2.53327	-1.13803	Polycystic kidney disease protein 1-like 3 precursor
C214R009	0.909628	0.00135116	0.00631485	-1.37172	1.54675	-1.09093	Growth hormone-inducible transmembrane protein
C167R131	0.207164	0.00135116	0.405923	-1.43248	2.0015	1.06931	Protein CREG2 precursor
C169R072	0.785855	0.0026719	0.00587568	-1.33666	1.58524	-1.09612	Growth hormone-inducible transmembrane protein
C036R065	0.0886313	0.00506422	0.0973971	-1.4503	2.76228	1.14468	Nicotinamide riboside kinase 2
C005R124	0.122889	0.00506422	0.163834	-1.57484	3.70374	1.05385	Nicotinamide riboside kinase 2
C131R052	0.0216509	0.00602077	0.135059	-1.40099	4.15169	1.33513	Normal mucosa of esophagus-specific gene 1 protein
C182R020	0.415112	0.00602077	0.0602833	-1.49535	1.89022	1.06284	UNKNOWN
C131R108	0.100707	0.00602077	0.150223	-1.50151	3.56309	1.08225	Nicotinamide riboside kinase 2
C200R127	0.642359	0.00790821	0.000173433	-1.63885	1.33925	1.06088	Uncharacterized protein C10orf58 homolog precursor
C065R021	0.223908	0.00810306	4.76896e-05	-1.98669	1.37075	-1.06074	Probable Bax inhibitor 1
C154R098	0.035074	0.00900682	0.0013614	-1.003	-1.66314	1.05649	UNKNOWN
C197R066	0.00275395	0.00900682	0.0582477	-1.22329	5.44568	1.87328	UNKNOWN
C138R167	0.774382	0.00945961	0.0286326	-1.11269	1.62906	-1.32809	Medium-chain specific acyl-CoA dehydrogenase, mitochondrial precursor
C085R020	0.831937	0.0105297	0.280266	-1.25677	1.69634	-1.24493	Mitochondrial dimethyladenosine transferase 2, mitochondrial precursor
C003R148	0.300284	0.0105297	0.0555762	-1.68648	1.49522	-1.27128	Superoxide dismutase [Cu-Zn]
C105R014	0.430677	0.0105297	0.00210557	-1.72626	2.83053	-1.02163	UNKNOWN
C211R159	0.0140006	0.0128341	0.00038668	-1.00871	1.71075	1.02677	Down syndrome critical region protein 3 homolog
C225R089	0.787545	0.0141712	0.0561015	1.40289	-1.70305	1.09035	UNKNOWN
C124R021	0.309823	0.0141712	0.118495	-1.1592	1.74256	-1.10849	Actin-related protein 6
C038R022	0.721593	0.0141712	0.0176137	-1.26952	1.63334	-1.48799	Electron transfer flavoprotein-ubiquinone oxidoreductase, mitochondrial precursor
C118R051	0.562318	0.0141712	0.702778	-1.30141	1.5368	-1.00365	UNKNOWN
C005R151	0.199287	0.0144645	5.62546e-05	-1.90095	1.32959	-1.10111	Probable Bax inhibitor 1
C022R151	0.208405	0.0149514	0.00518695	-1.59063	1.15526	1.01182	Vesicular integral-membrane protein VIP36 precursor
C017R144	0.10232	0.0149514	0.000237944	-1.80136	1.35874	-1.32325	Dihydropteridine reductase
C140R115	0.934597	0.0158553	0.00201906	-1.57754	1.54883	-1.01807	Vacuolar proton pump subunit E 1
C057R084	0.0138553	0.0166801	0.0605794	-1.3981	3.55891	1.8386	UNKNOWN
C266R112	0.197052	0.0169777	0.0103291	1.23763	-1.10154	-1.57871	UNKNOWN
C056R009	0.963911	0.0169777	0.000265753	1.22956	-1.55418	1.28734	Protein QN1 homolog
C163R044	0.00110688	0.0169777	0.074736	-1.03125	5.80562	2.02168	UNKNOWN
C238R051	0.515012	0.0169777	0.00554721	-1.21693	1.54369	-1.06251	Growth hormone-inducible transmembrane protein
C069R089	0.611242	0.0169777	0.00385588	-1.28853	1.87236	-1.17606	Chloride intracellular channel protein 2
C162R129	0.219473	0.0169777	0.15058	-1.32783	2.25534	1.0228	Protein RMD11 precursor
C141R070	0.242613	0.0169777	0.343733	-1.60663	1.30387	-1.14454	UNKNOWN
C263R150	0.322942	0.0169777	0.16358	-1.83915	3.39214	1.12212	Normal mucosa of esophagus-specific gene 1 protein
C047R019	0.0796425	0.0169777	0.00106282	-2.21813	1.15338	-1.0315	H-2 class II histocompatibility antigen, E-S beta chain
C193R100	0.199685	0.0173453	0.0351623	-1.73145	-1.03218	1.21301	UNKNOWN
C019R085	0.0666758	0.0184104	9.68275e-05	1.58025	-1.12963	1.09534	Eukaryotic translation initiation factor 4 gamma 1
C221R153	0.187051	0.0184104	0.0195546	-1.19052	1.7428	1.01772	Protein TSSC4
C119R141	0.224224	0.0184104	0.0679958	-1.38902	1.7896	1.21636	Protein CREG1 precursor
C079R070	0.441716	0.0185314	0.901376	1.51247	-1.21991	-1.01301	DNA topoisomerase 2-binding protein 1
C102R078	0.0645575	0.0185314	0.000195095	-1.14407	1.53477	1.12864	Down syndrome critical region protein 3 homolog
C039R067	0.0504213	0.0191926	0.0595276	-1.33616	2.27498	1.40248	UNKNOWN
C175R030	0.0349197	0.019728	0.0831244	-1.15485	2.27969	1.17494	UNKNOWN
C040R042	0.179143	0.0199261	0.00012345	1.62649	-1.21317	1.08946	Serine/arginine repetitive matrix protein 2
C247R155	0.624896	0.0199261	0.00401982	1.57804	-1.49966	1.15148	UNKNOWN
C029R101	0.079776	0.0199261	0.00968745	1.23361	-1.56336	-1.2802	Peregrin
C183R149	0.43587	0.0199261	0.0448085	-1.00208	1.71597	-1.30402	COP9 signalosome complex subunit 2
C069R076	0.00617923	0.0199261	0.0129188	-1.13092	3.9362	1.67501	Thymus-specific serine protease precursor
C190R110	0.00841825	0.0199261	0.0721927	-1.14428	4.95105	1.62128	N-acetylmuramoyl-L-alanine amidase precursor
C256R024	0.00773463	0.0199261	0.0197607	-1.21979	4.26876	1.83724	Thymus-specific serine protease precursor
C150R007	0.664614	0.0199261	0.00734835	-1.50927	1.16994	1.13657	Barrier-to-autointegration factor
C139R102	0.891806	0.0199261	0.135778	-1.53203	1.12971	1.28796	UNKNOWN
C141R069	0.677028	0.0199261	0.994471	-1.533	1.43371	1.25618	Uncharacterized protein C11orf77 homolog
C191R138	0.628542	0.0199261	0.00330611	-1.60349	1.44649	-1.0839	OCIA domain-containing protein 1
C042R140	0.100794	0.0199261	0.000716821	-1.60677	1.12727	-1.05659	UNKNOWN
C026R164	0.0353415	0.0199261	0.000724116	-2.30448	1.06654	-1.07014	H-2 class II histocompatibility antigen, E-S beta chain
C203R108	0.102687	0.0202464	0.436969	-1.40715	2.95892	1.24611	UNKNOWN
C056R024	0.188269	0.0205322	0.0780538	-2.01616	1.16027	1.04763	UNKNOWN
C091R035	0.00508005	0.0205322	0.00791813	-2.12403	1.04728	-1.33436	UNKNOWN
C123R070	0.252603	0.020899	0.653228	-1.41233	2.61403	1.03189	Flavin reductase
C153R064	0.334719	0.0215403	0.106938	-1.50283	1.4662	-1.39601	Superoxide dismutase [Cu-Zn]
C251R084	0.301175	0.0215417	0.0959273	1.51267	-1.15571	-1.01234	Muskelin
C262R021	0.515487	0.0215417	0.710467	1.15421	-1.65332	1.15489	FL cytokine receptor precursor
C260R025	0.323267	0.0215417	0.000440051	-1.81244	1.13729	1.12449	UNKNOWN
C249R085	0.461771	0.0218912	0.000471048	1.53641	-1.32284	1.08233	Polypyrimidine tract-binding protein 1
C158R068	0.375411	0.0221122	0.0896178	-1.50774	1.47581	-1.36778	Superoxide dismutase [Cu-Zn]
C114R058	0.765737	0.022229	0.12404	-1.18191	1.69913	-1.26762	Phosphate carrier protein, mitochondrial precursor
C251R116	0.848817	0.0234286	0.0561717	-1.73582	4.52758	-2.03846	Mu-crystallin homolog
C017R135	0.00615177	0.02411	0.00468189	-1.06082	2.30941	1.36973	UNKNOWN
C102R125	0.285863	0.0251156	0.135324	-1.46167	1.92356	1.22918	BCL2/adenovirus E1B 19 kDa protein-interacting protein 3-like
C114R129	0.120384	0.0254375	0.401321	1.55878	-1.23638	1.23216	Zinc finger and BTB domain-containing protein 48
C153R112	0.639255	0.0254375	0.150388	-1.31125	1.50858	1.01208	Oocyte zinc finger protein XlCOF6.1
C093R154	0.377024	0.0254558	0.044772	-1.61652	1.51861	-1.36297	Superoxide dismutase [Cu-Zn]
C094R026	0.789295	0.025459	0.575317	-1.29552	1.56008	-1.0893	Uncharacterized protein C20orf111 homolog
C128R048	0.0508744	0.0254804	0.00530636	2.15681	-1.05394	1.03541	Eukaryotic translation initiation factor 4 gamma 1
C031R070	0.574235	0.0254804	0.736327	1.34907	-1.51461	-1.0739	Cellular tumor antigen p53
C037R117	0.0164706	0.0254804	0.0189561	-1.15468	2.96484	1.41747	BCL2/adenovirus E1B 19 kDa protein-interacting protein 3
C179R097	0.991416	0.0254804	0.0372427	-1.98196	4.37946	-2.17574	Mu-crystallin homolog
C214R155	0.118386	0.0255407	0.594245	-1.17951	-1.99854	1.26288	UNKNOWN
C116R116	0.892355	0.0255407	0.0973339	-1.44711	1.56981	-1.15602	RPA-interacting protein A
C109R122	0.314542	0.0255407	0.0523604	-1.5245	1.43066	-1.36443	Superoxide dismutase [Cu-Zn]
C008R149	0.185557	0.0255407	0.551419	-1.59024	1.05686	1.06519	UNKNOWN
C165R090	0.0125066	0.0258249	0.104916	-1.0499	2.54801	1.25901	Tubulin-specific chaperone C
C220R148	0.960868	0.0258249	0.0453669	-1.40946	1.50572	-1.09166	Superoxide dismutase [Cu-Zn]
C027R096	0.213929	0.0258249	0.056953	-1.61178	1.34934	-1.29394	Superoxide dismutase [Cu-Zn]
C055R146	0.000582735	0.0262539	0.0565028	1.51475	3.33062	1.17043	Tissue-type plasminogen activator precursor
C218R091	0.28283	0.0262539	0.00506616	1.50442	-1.18977	1.04637	UNKNOWN
C039R169	0.981637	0.0262539	2.65101e-06	1.22554	-1.56768	1.29236	UNKNOWN
C214R110	0.776246	0.0262539	0.752147	1.08882	-1.46954	1.52082	Eukaryotic translation initiation factor 4E type 3
C139R060	0.0488738	0.0262539	0.500669	-1.16398	1.61799	1.23466	UNKNOWN
C202R062	0.952546	0.0262539	0.0481943	-1.18923	2.04858	-1.80498	Selenide, water dikinase 2
C233R140	0.905273	0.0262539	0.00550431	-1.27282	1.95552	-1.42521	Trifunctional enzyme subunit beta, mitochondrial precursor
C075R128	0.434556	0.0262539	0.153891	-1.43954	1.71719	1.15718	Cyclin-dependent kinase inhibitor 1C
C213R081	0.535819	0.0262539	0.402888	-1.50247	1.16384	1.08324	Uncharacterized protein C15orf29
C025R031	0.229239	0.0262539	0.694822	-1.59055	-1.20013	1.29616	UNKNOWN
C151R129	0.214623	0.0262801	0.00128913	1.58287	-1.25391	1.15411	Transposable element Tcb2 transposase
C216R133	0.299349	0.0262801	3.99924e-05	1.21933	-1.63024	-1.03376	UNKNOWN
C185R074	0.60812	0.0262801	0.0600022	-1.57652	1.39398	-1.07306	UNKNOWN
C266R067	0.513024	0.0263969	0.0464657	-1.11095	1.83489	-1.25555	COP9 signalosome complex subunit 2
C250R060	0.0618386	0.0263969	0.00224482	-1.17026	1.14707	-1.63401	Pyrimidine-specific ribonucleoside hydrolase rihA
C089R145	0.376919	0.0265532	2.57327e-05	1.14857	-1.65003	1.08215	Potassium voltage-gated channel subfamily A member 3
C122R036	0.462636	0.0265532	0.00931686	-1.36598	1.51463	-1.50312	Actin-related protein 2/3 complex subunit 1A
C222R167	0.049864	0.0265532	0.667977	-1.50551	-1.19331	1.13478	UNKNOWN
C131R039	0.36452	0.0265532	0.00397819	-1.5083	1.14422	1.03809	Zinc finger FYVE domain-containing protein 1
C239R036	0.0210122	0.0265532	0.00139409	-1.55328	1.03352	-1.09687	UNKNOWN
C177R001	0.177719	0.0265532	0.0136875	-1.70242	1.40118	-1.41792	Superoxide dismutase [Cu-Zn]
C250R023	0.374333	0.0267535	0.542567	1.04165	-1.52765	1.14992	Probable phospholipid-transporting ATPase VD
C029R114	0.734692	0.0267535	0.0215976	-1.3992	1.54065	1.03831	Alba-like protein C9orf23
C201R146	0.00446554	0.0267535	0.00354482	-1.69118	-1.01578	-1.17742	UNKNOWN
C085R141	0.0643024	0.0272722	4.50368e-05	1.65462	-1.11196	1.1119	ACOT2 protein
C040R003	0.0207665	0.0272722	0.322845	1.06213	1.79572	1.00993	UNKNOWN
C167R049	0.40336	0.0272722	0.902762	-1.57197	1.37049	-1.17305	Solute carrier family 25 member 40
C093R008	0.991843	0.0272722	0.331995	-1.63399	1.47547	1.10152	UNKNOWN
C113R112	0.0397281	0.0273509	0.668346	1.57443	1.00266	1.01114	Ras-related protein Rab-14
C015R031	0.0991433	0.0273509	0.346633	-1.50638	1.02497	1.02114	UNKNOWN
C160R124	0.521229	0.0273509	0.248464	-1.6025	1.2729	1.01057	Repressor of RNA polymerase III transcription MAF1 homolog
C221R159	0.401647	0.028527	0.00511742	-1.60978	1.4479	-1.26054	Eukaryotic translation initiation factor 3 subunit M
C187R110	0.844045	0.028674	0.2035	1.39783	-1.69645	1.10167	Zinc finger protein 41
C013R025	0.260833	0.0286881	0.0013515	1.52696	-1.15041	1.01482	Tyrosine-protein kinase ABL2
C031R059	0.729024	0.0286881	0.00592042	-1.60273	1.22809	1.14122	UNKNOWN
C068R030	0.42577	0.0286881	0.00177387	-1.97807	1.16503	1.18375	Repressor of RNA polymerase III transcription MAF1 homolog
C042R052	0.119952	0.0287605	0.00770131	-1.67004	1.15652	-1.10076	Beclin-1
C218R122	0.751413	0.0289172	0.0100981	-1.40641	1.5988	-1.32148	Skin secretory protein xP2 precursor
C201R141	0.0886733	0.0294378	0.00277113	-2.52091	1.23179	-1.17918	H-2 class II histocompatibility antigen, I-A beta chain precursor
C164R114	0.0222104	0.0297313	0.0819743	-1.0045	1.6784	1.0734	S1 RNA-binding domain-containing protein 1
C165R161	0.0431362	0.0301472	0.0139062	1.88023	-1.02403	1.04602	UNKNOWN
C118R075	0.340893	0.0312668	0.236609	-1.65599	1.24505	-1.03938	UNKNOWN
C193R075	0.115873	0.0312668	0.000344397	-1.80036	1.32475	-1.38646	Hydroxyacyl-coenzyme A dehydrogenase, mitochondrial precursor
C018R161	0.325623	0.031338	0.0047085	-1.58959	1.0848	1.09737	Tumor necrosis factor receptor superfamily member 1A precursor
C106R131	0.0107655	0.0317341	0.863797	1.67583	1.21885	-1.04631	Uridine-cytidine kinase 2
C137R118	0.764805	0.0317341	0.0113822	1.57871	-1.64805	1.2251	UNKNOWN
C119R163	0.0358304	0.0317341	0.318547	1.03698	1.55037	-1.00622	Stromal cell-derived factor 2-like protein 1 precursor
C239R164	0.0127856	0.0317341	0.00517945	1.01664	-1.61522	-1.13451	Uncharacterized protein C3orf54 homolog
C091R007	0.336199	0.0317341	0.269963	-1.2836	1.58908	1.11275	UNKNOWN
C195R162	0.537687	0.0317341	0.424936	-1.43892	-1.37631	1.52139	UNKNOWN
C137R145	0.222803	0.0317341	0.000236349	-1.55898	1.32295	-1.2931	Electron transfer flavoprotein subunit beta
C228R081	0.236855	0.0317341	0.00142516	-1.5718	1.10901	1.02198	Ras-related protein Rab-1A
C145R117	0.110668	0.0317341	5.05966e-05	-1.58612	1.15486	-1.12979	Endothelial differentiation-related factor 1 homolog
C057R094	0.078734	0.0317341	0.000121857	-1.75788	1.08921	-1.06688	Endothelial differentiation-related factor 1 homolog
C066R137	0.0323445	0.0317341	0.000836695	-1.79019	1.07492	-1.15135	Eukaryotic translation initiation factor 4E-binding protein 2
C244R046	0.0388594	0.0317341	0.623422	-1.95989	-1.32476	1.18434	UNKNOWN
C246R033	0.178171	0.0317771	8.41454e-05	2.04633	-1.60199	1.7287	Kinesin-like protein KIF1B
C200R150	0.0101187	0.0320741	0.0100219	-1.24298	-1.78474	1.04453	UNKNOWN
C114R077	0.34961	0.0320741	0.0631495	-1.27369	1.64873	1.07238	14 kDa phosphohistidine phosphatase
C229R058	0.819062	0.0320741	0.00119194	-1.49018	1.5176	-1.13222	Transmembrane protein 93
C257R114	0.720242	0.0320741	0.267318	-1.69218	1.24718	1.16043	FUN14 domain-containing protein 1
C004R076	0.120384	0.0320741	0.00920787	-1.93388	1.08557	-1.00084	Biogenesis of lysosome-related organelles complex-1 subunit 1
C007R135	0.0986915	0.0322362	0.0146737	-1.83028	1.23769	-1.25561	UNKNOWN
C133R147	0.106143	0.0324198	0.090914	2.03566	2.34357	-1.61608	Collagenase 3 precursor
C080R079	0.0185681	0.0329457	0.188587	-1.096	3.76625	1.42244	Cyclin-dependent kinase 4 inhibitor B
C017R062	0.143585	0.0329457	0.264962	-1.15071	2.48808	-1.00106	Myeloid leukemia factor 1
C142R059	0.151051	0.0329457	0.196804	-1.5068	1.13624	-1.07957	Male-enhanced antigen 1
C016R126	0.780116	0.0329457	0.0257559	-1.55259	1.60739	-1.19692	UNKNOWN
C086R134	0.0897766	0.0329457	2.0274e-05	-1.55847	1.19077	-1.24421	Carbonyl reductase [NADPH] 1
C238R166	0.0997878	0.0329457	1.23929e-05	-1.60231	1.23171	-1.30352	Dihydropteridine reductase
C124R017	0.0439906	0.0329457	0.00045304	-1.6197	1.12416	-1.2075	Cytochrome c oxidase subunit VIIa-related protein, mitochondrial precursor
C041R105	0.811884	0.0330614	0.220098	1.30453	-1.62247	1.40403	UNKNOWN
C097R025	0.340821	0.0330853	0.0634436	1.11221	-1.65569	1.08866	UNKNOWN
C058R072	0.482473	0.0330853	0.0407137	1.00913	1.6805	-1.29529	T-complex protein 1 subunit alpha
C131R002	0.0124693	0.0330853	0.0186011	-1.88741	-1.07125	-1.06973	Mitogen-activated protein-binding protein-interacting protein
C202R028	0.476178	0.0332158	0.98027	-1.40522	1.58251	1.17431	Reticulon-3
C053R145	0.874806	0.0333932	0.00072274	-1.35946	1.60428	-1.09579	Vascular cell adhesion protein 1 precursor
C067R087	0.25113	0.033628	0.00160018	1.73845	-1.24234	1.08739	UNKNOWN
C143R028	0.0147023	0.033628	0.0345311	-1.08064	3.05417	1.41919	BCL2/adenovirus E1B 19 kDa protein-interacting protein 3
C124R160	0.0782506	0.034322	0.0680584	-1.1199	1.85841	1.11447	Probable gluconokinase
C170R089	0.233137	0.034322	0.00103908	-1.71843	1.34595	-1.26101	Oocyte zinc finger protein XlCOF20
C230R050	0.746074	0.0345905	0.408659	-1.65632	2.02605	1.01413	UNKNOWN
C259R144	0.622042	0.0346068	0.000243832	1.69363	-1.74471	1.37978	UNKNOWN
C258R043	0.311086	0.0346068	0.00284821	1.06081	-1.53105	1.09139	Creatine kinase M-type
C114R078	0.380149	0.0346068	0.691327	-1.0033	-1.19465	1.58442	UNKNOWN
C091R046	0.0700037	0.0346068	0.243444	-1.58975	-1.85272	1.31682	Glutamate decarboxylase 1
C140R046	0.67222	0.0346068	0.0153391	-1.71976	1.43089	-1.0182	FUN14 domain-containing protein 2
C245R157	0.0135406	0.0346068	0.0121506	-2.48372	-1.18097	-1.03171	GTP cyclohydrolase 1 feedback regulatory protein
C146R038	0.913119	0.0346738	0.000180228	2.01399	-2.29892	1.26754	UNKNOWN
C162R132	0.481487	0.0346738	0.269614	1.0189	1.51407	-1.23786	Glioma tumor suppressor candidate region gene 2 protein
C212R037	0.294059	0.0346738	0.0116288	-1.04054	2.12351	-1.2229	Asparaginyl-tRNA synthetase, cytoplasmic
C083R090	0.587633	0.0347288	0.00427383	-1.46574	2.06512	-1.02841	Beta-parvin
C104R072	0.606924	0.0347288	0.0661611	-1.79326	1.33655	1.05577	Iron-responsive element-binding protein 2
C078R120	0.904344	0.0347288	0.641899	-1.83695	2.29894	-1.12514	Crystallin J1B
C217R080	0.271509	0.0347497	0.237954	1.41918	-1.45839	1.71192	Ankyrin repeat domain-containing protein 5
C109R142	0.162287	0.0347497	0.000167142	1.00762	-1.73399	1.08986	UNKNOWN
C081R133	0.353068	0.0347497	0.902645	-1.52075	1.37198	-1.27369	Solute carrier family 25 member 40
C181R158	0.609021	0.0347497	0.00276284	-1.55847	1.33653	-1.0413	6-pyruvoyl tetrahydrobiopterin synthase
C092R037	0.102755	0.0347497	1.09307e-05	-1.5684	1.09886	-1.07427	Endothelial differentiation-related factor 1 homolog
C019R069	0.0106513	0.0347497	0.00398213	-1.60953	-1.15133	1.007	UNKNOWN
C054R141	0.666106	0.0347497	0.80791	-1.68181	1.5218	-1.12227	UNKNOWN
C229R114	0.568497	0.0348844	7.42811e-05	1.16859	-1.61109	1.12159	Potassium voltage-gated channel subfamily A member 3
C094R169	0.00414032	0.0348844	0.259167	1.02966	3.63698	1.70821	Myomesin-1
C198R143	0.0997566	0.0348844	0.00251641	-1.53353	1.25866	-1.44113	Probable isovaleryl-CoA dehydrogenase
C229R131	0.30947	0.0348938	0.541672	1.82421	-1.07222	-1.14111	5-aminolevulinate synthase, nonspecific, mitochondrial precursor
C088R087	0.00773814	0.0348938	0.000118979	-1.11863	-1.01439	-1.50094	UNKNOWN
C185R068	0.971754	0.0348938	0.00321411	-1.27203	1.55082	-1.19849	X-box-binding protein 1
C116R037	0.535417	0.0351568	0.000273836	-1.53007	1.2747	-1.02843	26S proteasome non-ATPase regulatory subunit 9
C164R055	0.125449	0.0351568	0.0432419	-1.88638	1.1549	-1.09298	Transmembrane protein 50A
C105R153	0.572378	0.0351589	0.897401	1.21342	-1.57378	1.06335	Beta-2 adrenergic receptor
C158R020	0.181001	0.0351684	0.102391	1.59952	1.14677	-1.2068	Mitoferrin-2
C124R057	0.0298309	0.0354136	0.00450124	-1.88494	1.07504	-1.19651	Proactivator polypeptide precursor
C078R097	0.00608346	0.0359203	0.0127331	-1.62991	-1.06828	-1.09834	UPF0697 protein C8orf40 homolog
C248R064	0.549439	0.0359203	0.00397262	-1.64336	1.25587	1.0396	NF-kappa-B inhibitor-interacting Ras-like protein 2
C247R145	0.536292	0.0359203	0.0260098	-1.72679	1.36096	-1.033	Uncharacterized protein C7orf24 homolog
C075R055	0.10867	0.0361163	0.00157997	-1.68253	1.32999	-1.55511	Putative aminopeptidase W07G4.4
C131R097	0.111318	0.0363727	0.341588	-1.67967	-1.6153	1.3493	Toll-like receptor 13 precursor
C240R121	0.160038	0.0367517	0.480706	-1.2949	2.6054	1.14299	Flavin reductase
C010R085	0.00861877	0.0382133	0.000564089	-1.63039	1.03801	-1.25974	ATP synthase-coupling factor 6, mitochondrial precursor
C074R122	0.0258029	0.0382399	0.100254	-1.08203	2.4172	1.27831	BCL2/adenovirus E1B 19 kDa protein-interacting protein 3
C218R105	0.0820653	0.0383449	0.0799987	1.8882	-1.0505	1.03602	UNKNOWN
C116R035	0.00950937	0.0384701	0.0329069	-1.05138	3.12798	1.54931	BCL2/adenovirus E1B 19 kDa protein-interacting protein 3
C260R105	0.0564381	0.0384701	0.0480761	-1.11565	1.7779	1.17538	UNKNOWN
C187R044	0.56669	0.0384701	0.0519664	-1.21363	1.58804	-1.06413	Phosphorylase b kinase gamma catalytic chain, testis/liver isoform
C077R118	0.463743	0.0387393	0.0846401	1.6764	-1.54089	1.32397	DNA topoisomerase 2-alpha
C219R025	0.010242	0.0387393	0.00951641	1.53964	1.24815	-1.04766	RNA-binding protein EWS
C190R169	0.0593551	0.03874	0.0195024	-1.64312	1.07602	-1.10851	UNKNOWN
C165R059	0.238237	0.0389533	6.52915e-05	-1.59448	1.22492	-1.12971	Tubulin alpha chain
C036R041	0.164788	0.0389711	4.08512e-06	-1.37911	1.34157	-1.76418	Cathepsin D precursor
C116R104	0.36637	0.0390844	0.0926568	-1.52709	1.36226	-1.2544	Superoxide dismutase [Cu-Zn]
C048R026	0.100608	0.0392888	0.0871008	-1.05138	3.53268	-1.02454	UNKNOWN
C024R108	0.385294	0.0394007	0.0207098	-1.86772	1.37776	-1.11125	Estradiol 17-beta-dehydrogenase 8
C084R005	0.16936	0.0398477	0.0899527	-1.53128	1.11417	-1.0493	Vesicle-associated membrane protein-associated protein B/C
C101R142	0.484454	0.0400429	0.00201527	1.76061	-1.30018	1.00002	Lipoma-preferred partner homolog
C255R008	0.532987	0.0400429	0.0397151	1.63832	-1.15573	-1.12262	UNKNOWN
C163R027	0.00154045	0.0400429	0.202557	1.43808	4.22145	1.33209	Tissue-type plasminogen activator precursor
C238R112	0.00111166	0.0400429	0.0689453	1.14166	1.98941	1.21244	40S ribosomal protein S9
C200R092	0.386147	0.0400429	0.105931	1.06606	1.98553	-1.36552	Ras GTPase-activating protein-binding protein 2
C153R127	0.443014	0.0400429	0.0190334	-1.30893	1.74699	1.03838	Sulfide:quinone oxidoreductase, mitochondrial precursor
C126R036	0.222578	0.0400429	0.037256	-1.51935	1.19719	-1.12793	Ufm1-conjugating enzyme 1
C136R082	0.147847	0.0400429	2.5084e-05	-1.59106	1.03469	1.0283	Cathepsin H precursor
C066R038	0.476178	0.0400429	0.0228622	-1.60353	1.26791	-1.02618	Nuclear protein Hcc-1
C159R036	0.0887094	0.0400429	0.0226708	-1.71698	1.0372	-1.0205	UNKNOWN
C005R042	0.294688	0.0400429	0.00936018	-1.83533	1.23864	-1.0447	Vacuolar proton pump subunit F
C082R155	0.0461396	0.0400429	0.00318208	-1.88514	1.07359	-1.1464	TM2 domain-containing protein 2 precursor
C262R107	0.609021	0.0400467	0.310363	-1.01719	1.58021	-1.27732	Elongation factor 2
C176R147	0.151999	0.0403005	0.0604253	-1.14051	1.62748	1.08658	Protein TSSC4
C123R083	0.495889	0.0403005	0.00518695	-1.26046	1.58381	1.01734	UNKNOWN
C154R165	0.0234002	0.0403826	0.334458	-1.15998	4.38679	1.63234	Cyclin-dependent kinase 4 inhibitor B
C025R013	0.947661	0.0406066	0.0362212	1.31845	-1.66318	1.31115	Transposable element Tcb1 transposase
C005R097	0.905157	0.040654	0.22048	-1.47605	1.62407	-1.17791	60S ribosomal protein L4-B
C216R098	0.453994	0.0411572	0.94591	-1.17283	-1.17537	2.02312	Poliovirus receptor-related protein 1 precursor
C039R052	0.320834	0.0413175	2.88272e-05	1.8296	-1.5495	1.46131	UNKNOWN
C171R083	0.0824836	0.0414488	0.000611015	1.81662	-1.19152	1.26416	60S ribosomal protein L37
C073R041	0.143315	0.0414488	0.00189691	1.58961	-1.2045	1.20982	UNKNOWN
C221R102	0.14296	0.0414488	0.341137	1.55743	-1.21697	1.24535	Uncharacterized protein KIAA0133
C067R050	0.0824836	0.0414488	0.71632	1.08979	1.56056	-1.08035	Interferon-stimulated 20 kDa exonuclease-like 1
C122R044	0.952334	0.0414488	0.151689	-1.38346	1.69753	-1.18369	60S ribosomal protein L4-B
C178R013	0.0475076	0.0414488	0.00235816	-1.52771	1.02676	-1.06545	Hydroxymethylglutaryl-CoA lyase, mitochondrial precursor
C253R162	0.271061	0.041913	0.306741	-1.58324	-1.12491	1.23195	UNKNOWN
C225R074	0.0453872	0.0419776	0.646083	-1.06529	3.03697	1.18435	Hemoglobin subunit alpha-D
C101R095	0.956368	0.0420399	0.00113298	-1.41167	1.70448	-1.16753	Vascular cell adhesion protein 1 precursor
C123R075	0.582115	0.0420399	0.0634343	-1.73044	3.97819	-1.24918	Ferritin, middle subunit
C252R164	0.0113315	0.0420433	0.158826	1.5373	-1.10051	1.61254	Adenylyl cyclase-associated protein 1
C105R094	0.0399782	0.0420433	0.00379871	-1.67768	-1.13261	1.05553	Dehydrogenase/reductase SDR family member 1
C003R084	0.710738	0.0422143	0.0202184	1.10942	-1.59978	1.23615	Ras GTPase-activating protein 2
C172R090	0.226211	0.042262	0.000755595	2.0529	-1.49499	1.45995	Centromeric protein E
C138R006	0.295987	0.042262	0.00109924	1.78195	-1.2085	1.02838	Nucleoporin NUP53
C255R077	0.477405	0.042262	0.000379267	1.50062	-1.47261	1.34694	UNKNOWN
C110R162	0.116444	0.042262	0.925303	1.48873	-1.85654	-2.12443	Transposable element Tcb1 transposase
C190R120	0.0883431	0.042262	0.0186582	-1.13915	2.2553	1.14459	T-cell acute lymphocytic leukemia protein 1 homolog
C160R102	0.0887094	0.042262	0.611563	-1.21209	-1.81525	1.16963	UNKNOWN
C179R094	0.524105	0.042262	0.235376	-1.40712	1.62396	1.14394	Protein IMPACT
C079R168	0.207611	0.042262	0.322501	-1.58136	-1.1432	1.20623	UNKNOWN
C229R019	0.00518669	0.0422667	0.612958	1.70747	1.15377	1.06439	Eukaryotic translation initiation factor 2 subunit 1
C238R111	0.115873	0.0422667	0.000193243	-1.58102	1.10735	-1.09009	Cysteine desulfurase, mitochondrial precursor
C203R100	0.101668	0.0422977	0.000337734	1.58608	-1.09961	1.09534	U3 small nucleolar RNA-associated protein 14 homolog A
C237R084	0.405299	0.0422977	0.00012914	1.10304	-1.67464	1.11805	Potassium voltage-gated channel subfamily A member 3
C064R055	0.238796	0.0422977	0.00024228	-1.51896	1.13151	-1.03492	UNKNOWN
C213R054	0.00558871	0.0427646	0.33301	1.00115	4.14985	1.89872	Cyclin-dependent kinase 4 inhibitor B
C102R026	0.149047	0.0427722	0.150675	1.69372	1.28786	-1.25951	Nucleophosmin
C181R169	0.0202668	0.0427722	0.0239335	1.00874	3.18996	1.277	Uncharacterized protein C20orf175
C168R150	0.491786	0.0427722	0.00238632	-1.70425	1.18854	1.08769	N(4)-(beta-N-acetylglucosaminyl)-L-asparaginase precursor
C065R046	0.0170235	0.0431059	0.00896748	1.03706	1.88311	1.11656	5-aminolevulinate synthase, nonspecific, mitochondrial precursor
C071R032	0.397744	0.0432503	0.018935	-1.51738	1.17103	1.00071	UNKNOWN
C208R079	0.87995	0.0432779	0.00100861	-1.61306	1.43237	1.0392	Transmembrane and coiled-coil domain-containing protein 1
C232R084	0.0524197	0.0434657	0.328104	1.54154	-1.1304	1.25721	Cyclin-H
C124R158	0.198723	0.0435126	0.0235078	1.68405	-1.18506	1.1019	Rab11 family-interacting protein 1
C221R079	0.532857	0.0435126	0.0822874	1.00838	1.79669	-1.34578	T-complex protein 1 subunit alpha
C003R039	0.0421906	0.0435126	2.7913e-05	-1.91604	1.18422	-1.42369	Electron transfer flavoprotein subunit alpha, mitochondrial precursor
C135R086	0.0811926	0.0435874	0.00301895	-1.66467	1.07409	-1.08749	UNKNOWN
C096R129	0.269277	0.0441571	0.000902607	2.18465	-1.61723	1.53991	Phosphatase and actin regulator 2
C099R006	0.410164	0.0443905	0.00311249	1.87761	-1.546	1.30853	Villin-1
C065R141	0.894406	0.0443905	0.00459559	1.03598	1.43321	-1.59396	Nocturnin
C007R141	0.21476	0.0443905	0.000138325	-1.51489	1.27792	-1.30167	Iron-sulfur cluster assembly 2 homolog, mitochondrial precursor
C215R100	0.144461	0.0445633	0.100557	1.20919	1.55948	-1.19467	Transmembrane protein 106B
C038R142	0.563644	0.0453675	0.00621807	1.54408	-1.22975	-1.02147	SRC-like-adapter
C030R057	0.0497681	0.0459236	0.0341886	1.76943	-1.07663	1.15664	ATP-binding cassette sub-family F member 1
C259R068	0.385295	0.0460757	0.485059	-1.33192	1.63523	1.15711	UNKNOWN
C102R153	0.135935	0.0465438	0.0771749	1.28235	1.71927	-1.24186	Heat shock cognate 70 kDa protein
C075R086	0.157504	0.0465438	0.797931	1.1539	1.59513	-1.17609	105844 PRK12678, PRK12678, transcription termination factor Rho; Provisional.
C230R120	0.467184	0.0465438	0.0011198	-1.02824	1.26902	-1.64044	Glyceraldehyde-3-phosphate dehydrogenase
C135R019	0.93972	0.0465438	0.0844361	-1.29878	1.55128	-1.24217	Flavin reductase
C181R124	0.122719	0.0465438	2.57327e-05	-1.569	1.21837	-1.3043	Dihydropteridine reductase
C069R071	0.147455	0.0465438	0.0835951	-1.5824	1.02764	1.02401	Charged multivesicular body protein 3
C117R016	0.808057	0.0467448	0.00418093	-1.52484	1.54414	1.12279	Chromatin accessibility complex protein 1
C130R005	0.0894328	0.0467817	0.000851471	-1.68078	-1.05412	1.05362	Complement C1q subcomponent subunit C precursor
C265R026	0.12629	0.0470799	0.0102693	-1.72079	1.04005	1.00144	Elongation factor 1-gamma
C093R039	0.0888091	0.0472529	0.203729	1.51915	-1.09737	1.1223	UNKNOWN
C131R104	0.152414	0.0472529	0.25653	-1.80891	1.34603	-1.45372	Ankyrin repeat and SOCS box protein 13
C179R058	0.064404	0.0475739	4.64714e-05	-1.94323	1.20812	-1.38154	WW domain-binding protein 2
C207R124	0.307526	0.0476418	0.0200493	-1.51599	1.09166	1.03673	Small ubiquitin-related modifier 2 precursor
C006R102	0.246137	0.0476418	0.0214192	-1.51755	1.02719	1.07191	Eukaryotic translation initiation factor 4E-binding protein 2
C031R170	0.994365	0.0479208	0.00423225	1.643	-1.53265	-1.06729	Bullous pemphigoid antigen 1, isoforms 6/7
C168R083	0.156198	0.0481989	7.21201e-05	1.6929	1.01441	-1.07691	Cyclic AMP-dependent transcription factor ATF-4
C250R110	0.790232	0.0481989	0.59787	1.12772	-1.68916	1.79215	UNKNOWN
C196R040	0.388842	0.0481989	0.0572464	-1.52114	1.36396	-1.26285	Superoxide dismutase [Cu-Zn]
C250R086	0.156027	0.0482964	0.256387	1.53082	1.27468	-1.22471	ATP-binding cassette sub-family E member 1
C115R036	0.116489	0.0482964	0.174983	1.15613	1.60938	-1.14406	T-complex protein 1 subunit alpha
C245R088	0.0292158	0.0486355	0.00120316	-3.3501	1.11661	-1.46708	Lipid phosphate phosphohydrolase 3
C007R056	0.457274	0.0487456	0.00675578	-1.62345	1.31215	-1.0907	Transcription elongation factor 1 homolog
C094R064	0.566087	0.0489638	0.0440373	-1.52625	1.1893	1.05181	COMM domain-containing protein 7
C084R007	0.699274	0.0489849	1.59729e-05	1.66351	-1.66501	1.26922	MACRO domain-containing protein 2
C071R095	0.19741	0.0489849	0.0204256	-1.55478	1.05115	1.02611	Vacuolar protein sorting-associated protein 26A
C052R135	0.227343	0.049063	0.011743	1.51456	1.03148	-1.11437	p21-activated protein kinase-interacting protein 1-like
C042R106	0.0935654	0.049063	0.000248917	-1.6911	1.30876	-1.69367	Serine incorporator 1
C076R060	0.572378	0.0492424	0.11689	1.6167	-1.24041	-1.03972	Thyrotropin subunit beta precursor
C013R054	0.183864	0.049488	0.699351	-1.24551	2.21296	1.13572	5-aminolevulinate synthase, erythroid-specific, mitochondrial precursor
C079R095	0.838217	0.049488	0.775529	-1.63147	2.3469	-1.20163	Crystallin J1B
C257R085	0.271971	0.0494895	0.208501	-1.5717	1.35368	-1.36229	Elongation factor 1-alpha, somatic form
C030R052	0.0328499	0.0496274	0.000121615	-1.63499	1.06096	-1.18509	ATP synthase-coupling factor 6, mitochondrial precursor
C112R041	0.245283	0.0496877	0.0105608	1.84744	-1.30061	1.19392	Oxysterol-binding protein-related protein 9
C096R004	0.0253446	0.0496877	0.11136	-1.0928	1.30635	1.60115	SH3 domain-binding glutamic acid-rich-like protein
C220R038	0.0222104	0.0496877	0.490609	-1.15522	2.65251	1.63412	UNKNOWN
C110R130	0.826923	0.0496877	9.66305e-05	-1.24145	1.59459	-1.15899	Malate dehydrogenase, cytoplasmic
C106R144	0.287007	0.0496877	0.0961075	-1.39187	1.69407	1.34478	UNKNOWN
C035R038	0.193633	0.0499204	0.0817818	-1.57953	1.00816	1.06779	Charged multivesicular body protein 3

## Sheet: Pnk.mFx_inf.AK
Probe ID	Corrected. p-value (inf main)	Corrected p-value (inf x time interaction)	Corrected p-value (time main)	Fold change (3 dpe Inf vs Con)	Fold change (6 dpe Inf vs Con)	Fold change (9 dpe Inf vs Con)	Description
C133R147	1.37403e-06	0.0742137	0.0659823	3.02736	6.55942	1.58304	Collagenase 3 precursor
C011R119	0.00090436	0.111267	0.520535	2.71982	1.7622	1.06952	Small nuclear ribonucleoprotein Sm D3
C078R042	3.61327e-05	0.144372	0.00204911	2.69868	1.58851	1.3334	Heat shock 70 kDa protein 4
C259R094	1.36896e-07	0.0742137	0.0542134	2.53576	4.25084	1.52078	Trans-2-enoyl-CoA reductase, mitochondrial precursor
C122R107	0.0251439	0.063319	0.605868	2.49834	-1.06111	1.2151	UNKNOWN
C218R116	0.0255737	0.389933	0.0241276	2.32143	1.21657	1.29883	Paladin
C212R040	0.00105107	0.313336	0.00457175	2.30321	1.52986	1.25216	Stress-induced-phosphoprotein 1
C191R015	0.0089312	0.123434	0.0201214	2.28212	1.01272	1.35848	UNKNOWN
C172R044	0.00671188	0.284257	0.00101365	2.23744	1.1293	1.44017	RNA-binding protein 28
C167R135	0.00265857	0.107608	0.0170504	2.18257	1.16241	1.19337	Protein RRP5 homolog
C061R061	0.0141098	0.64488	0.864555	2.15359	1.54473	1.32449	Retinol dehydrogenase 12
C085R133	0.0163753	0.243887	0.0173163	2.13201	1.22386	1.14338	Chromodomain-helicase-DNA-binding protein 4
C190R063	6.60785e-06	0.368534	0.0415979	2.12854	3.29733	1.67945	Lipid phosphate phosphohydrolase 1
C149R125	0.000324698	0.186318	0.17856	2.11832	1.43736	1.19013	Methionyl-tRNA synthetase, cytoplasmic
C264R055	7.96439e-05	0.0940372	0.0335592	2.11191	1.49421	1.13142	DnaJ homolog subfamily C member 2
C088R160	0.0144318	0.0652036	0.00591767	2.09586	1.04039	1.10811	Nuclear factor interleukin-3-regulated protein
C194R154	5.55002e-05	0.364897	0.000391756	2.08397	1.34253	1.51197	Glycylpeptide N-tetradecanoyltransferase 1
C026R052	0.000583356	0.213814	0.137481	2.06837	1.78131	1.11462	Proto-oncogene serine/threonine-protein kinase Pim-1
C258R137	0.000590641	0.269418	0.0113606	2.06624	1.16339	1.56636	UNKNOWN
C204R077	0.0023946	0.262009	0.0414623	2.05398	1.07428	1.78625	Synaptic vesicle membrane protein VAT-1 homolog
C174R158	3.03058e-06	0.505497	0.0119563	2.04423	2.24295	1.50473	Arginase-2, mitochondrial precursor
C166R112	9.51481e-05	0.0925768	1.54189e-05	2.03618	1.29907	1.1897	Serine/threonine-protein kinase Pim-1
C013R010	0.0175389	0.198925	0.398064	2.0357	1.74874	-1.05792	Tissue factor pathway inhibitor 2 precursor
C176R088	0.026898	0.300261	0.0485565	2.03389	1.07767	1.29164	Splicing factor U2AF 65 kDa subunit
C158R026	0.01155	0.0642674	0.00244411	2.02907	-1.07958	1.3206	Translocation protein SEC63 homolog
C264R025	0.0167285	0.237247	0.372524	2.01124	1.22187	1.11244	Asparaginyl-tRNA synthetase, cytoplasmic
C224R138	9.4152e-06	0.143492	0.035499	2.01035	2.35233	1.21915	Collagenase 3 precursor
C160R024	4.64968e-06	0.38125	0.312455	1.99065	1.40732	1.4714	UNKNOWN
C160R113	0.002967	0.0897705	0.640733	1.99027	1.58104	-1.03824	ADP-ribosylation factor-like protein 4C
C126R009	0.000594606	0.548607	0.0267028	1.97626	1.29012	1.78991	Zinc transporter 7
C159R135	0.0219653	0.393221	0.0535168	1.97504	1.30585	1.14311	Heterogeneous nuclear ribonucleoprotein U
C139R128	0.029847	0.068296	0.0008074	1.96023	-1.08082	1.20493	Ectonucleotide pyrophosphatase/phosphodiesterase family member 1
C130R092	7.55218e-06	0.320498	0.0943119	1.95405	1.45103	1.34507	Calreticulin precursor
C044R082	0.0238246	0.639411	0.197162	1.94638	1.25256	1.40528	Mitochondrial 2-oxoglutarate/malate carrier protein
C062R024	0.000620903	0.304285	0.04826	1.94504	1.41432	1.2061	Protein SET
C240R014	0.000595626	0.429663	0.00415395	1.93775	1.32381	1.35369	Protein CDV3 homolog
C065R095	0.00108865	0.46058	0.031701	1.92831	1.55553	1.23492	Kinesin-1 heavy chain
C089R087	0.000234057	0.0541395	3.78103e-07	1.92263	1.193	1.13834	ADP-ribosylation factor 6
C164R157	0.00815057	0.237195	0.12662	1.9169	1.22997	1.13188	ESF1 homolog
C183R061	0.0123977	0.0938442	0.000752951	1.91685	1.006	1.19739	Torsin family protein C9orf167 homolog
C039R012	0.00111411	0.294464	0.0280387	1.90819	1.40263	1.17086	UNKNOWN
C146R086	0.048497	0.253888	0.188786	1.90378	1.06409	1.15507	UNKNOWN
C179R133	0.00898805	0.58401	0.004219	1.90219	1.47368	1.23079	Prestin
C255R103	0.000310914	0.623929	0.754522	1.89263	1.68284	1.34795	Cytoglobin-2
C099R070	0.0326503	0.270177	0.000227372	1.887	1.00739	1.3262	Myosin-9
C162R061	0.0145347	0.487993	0.0259906	1.88111	1.16228	1.37546	Uncharacterized protein C21orf45 homolog
C168R155	0.00019585	0.740384	0.0235604	1.87894	1.48459	2.01447	EF-hand domain-containing protein D2
C153R029	0.029847	0.177685	0.0257007	1.87185	1.04857	1.15023	UNKNOWN
C083R059	0.00198977	0.304285	0.091373	1.86613	1.40447	1.1426	Methionyl-tRNA synthetase, cytoplasmic
C156R053	0.000189283	0.590868	0.00667735	1.86566	1.44794	1.38432	DnaJ homolog subfamily B member 9
C127R168	0.000363308	0.546304	0.562996	1.86401	2.10349	1.34709	Plasminogen activator inhibitor 1 precursor
C167R110	0.00659627	0.633115	0.000156393	1.85974	1.26795	1.44273	Protein phosphatase 1 regulatory subunit 12C
C211R012	0.000389738	0.310929	4.17452e-05	1.85767	1.32982	1.23843	Heat shock 70 kDa protein 4
C167R153	0.000143572	0.473348	0.0618685	1.85227	1.69365	1.27201	Calreticulin precursor
C184R117	0.0105683	0.317136	9.84312e-05	1.84746	1.10077	1.30852	Chromobox protein homolog 5
C123R012	0.0051296	0.116194	0.507673	1.8419	1.13892	1.10878	UNKNOWN
C077R097	0.00901244	0.0861395	0.000737892	1.83776	1.00655	1.19658	Serine/arginine repetitive matrix protein 1
C191R126	0.0114208	0.372787	0.490519	1.82641	1.16027	1.24824	Cytochrome c oxidase subunit 4 isoform 1, mitochondrial precursor
C169R049	0.0236423	0.0847944	0.0308096	1.80652	1.502	-1.14338	Insulin-like growth factor-binding protein 6 precursor
C192R163	1.31745e-05	0.69772	0.114798	1.80648	2.52684	1.87248	C-type lectin domain family 4 member M
C128R139	0.00552177	0.595526	0.000367022	1.80406	1.28673	1.32949	FYN-binding protein
C249R018	0.00444472	0.707958	0.142342	1.80379	1.59175	1.29232	Complement component 1 Q subcomponent-binding protein, mitochondrial precursor
C211R115	0.000812072	0.465124	0.386395	1.80057	1.55339	1.20958	UNKNOWN
C019R043	0.000501779	0.120537	0.000128101	1.79703	1.09139	1.29499	Staphylococcal nuclease domain-containing protein 1
C143R116	0.0300314	0.117332	6.4294e-05	1.78433	-1.02242	1.17231	Serine/arginine repetitive matrix protein 1
C160R143	0.049172	0.288127	0.00297341	1.78253	1.0063	1.25131	Transmembrane protein 185-like
C144R085	0.0258506	0.642243	0.659263	1.77374	1.27588	1.25913	Metalloproteinase inhibitor 2 precursor
C117R034	8.734e-07	0.152985	0.0306653	1.77336	1.92476	1.22856	Protein ARMET precursor
C039R052	0.0470827	0.335022	0.00369912	1.77264	1.03722	1.24454	UNKNOWN
C083R074	0.0128316	0.318284	0.13048	1.77103	1.07676	1.30337	Splicing factor 45
C195R010	0.00149063	0.154003	0.0128766	1.77003	1.04353	1.39152	UNKNOWN
C142R150	0.00474121	0.0711392	0.0414623	1.76812	1.09996	1.08324	Cleft lip and palate transmembrane protein 1 homolog
C258R096	0.0215141	0.0914487	0.000666101	1.76746	-1.01024	1.14762	Zinc finger HIT domain-containing protein 1
C200R042	0.000533824	0.416402	0.0387294	1.76723	1.34021	1.242	Leucine-rich repeat-containing protein 59
C111R004	0.00360184	0.0586933	0.00439962	1.76601	1.05533	1.12155	DnaJ homolog subfamily A member 3, mitochondrial precursor
C257R137	0.0238603	0.670717	0.00546575	1.76082	1.27542	1.28367	Eukaryotic translation initiation factor 4 gamma 2
C134R050	0.00135957	0.223232	0.677795	1.75522	2.09576	1.08904	Cytochrome c
C139R073	1.27885e-06	0.767899	0.102359	1.74634	1.92053	1.559	Nucleobindin-2 precursor
C186R010	0.000583356	0.184671	0.00864233	1.74554	1.28295	1.1304	Eukaryotic peptide chain release factor subunit 1
C222R142	0.00398773	0.210073	0.0580366	1.74502	1.32269	1.0648	Eukaryotic peptide chain release factor subunit 1
C158R013	0.0267719	0.106301	7.61568e-09	1.74473	-1.0943	1.32112	Inhibitor of growth protein 5
C134R135	0.049019	0.346675	0.0571705	1.7421	1.03931	1.23542	Nucleolin
C208R076	0.00259092	0.6439	0.00487855	1.7405	1.49021	1.25731	Transmembrane protein 189
C020R096	0.0116989	0.0987634	0.00270222	1.73643	-1.02144	1.22867	Zinc finger protein 135
C188R011	0.00161497	0.063319	0.00204911	1.73522	1.14525	1.07256	29114 cd01119, Chemokine_CC_DCCL, Chemokine_CC_DCCL: subgroup of the Chemokine_CC subgroup based on the presence of a DCCL motif involving the two N-terminal cysteine residues; includes a number of small inducible cytokines capable of reversibly inhib...
C205R161	0.000141745	0.0526085	0.00129598	1.73446	1.25694	1.07084	Uridine-cytidine kinase 2
C078R069	0.0326668	0.109786	0.000199934	1.72708	1.26384	-1.07384	Polyadenylate-binding protein 2
C241R126	0.0470638	0.546452	0.33169	1.71794	1.17624	1.1945	PITSLRE serine/threonine-protein kinase CDC2L1
C222R096	0.0296284	0.404454	0.0789778	1.71749	1.03269	1.41897	UNKNOWN
C262R062	0.000298622	0.152584	0.0302971	1.71677	1.51311	1.07166	Ras GTPase-activating protein-binding protein 1
C018R131	0.0228764	0.667506	0.00329461	1.71626	1.33788	1.2174	Eukaryotic translation initiation factor 4 gamma 2
C120R058	0.00290047	0.0956533	0.0233584	1.71305	1.44444	-1.02613	Mitochondrial import receptor subunit TOM22 homolog
C092R134	0.0179742	0.199499	4.73913e-06	1.71276	-1.01441	1.32022	High mobility group protein 2-like 1
C193R118	0.0167053	0.097054	0.0242599	1.71039	1.30628	-1.06294	Suppressor of SWI4 1 homolog
C219R002	0.00165814	0.320498	0.29912	1.70824	1.3034	1.14933	Glucosidase 2 subunit beta precursor
C066R157	0.000125075	0.251572	0.155982	1.70804	1.3881	1.1595	Signal recognition particle 14 kDa protein
C246R068	0.00467345	0.232389	9.68335e-05	1.70691	1.05214	1.33208	Staphylococcal nuclease domain-containing protein 1
C115R103	0.0112141	0.0994504	0.410338	1.70108	1.38426	-1.06421	Neuroepithelial cell-transforming gene 1 protein
C039R087	0.0287475	0.32787	0.00281575	1.69942	1.00244	1.39995	5'-3' exoribonuclease 2
C259R141	1.03548e-06	0.154018	0.409658	1.69548	3.80854	5.4612	40S ribosomal protein S2
C179R070	0.00247604	0.756532	0.0178196	1.69379	1.35633	1.36727	Protein disulfide-isomerase precursor
C144R025	0.0485463	0.309112	0.0148464	1.69114	1.01004	1.24143	Lamin-B2
C263R094	1.91589e-05	0.256882	0.017138	1.68794	1.56546	1.17562	Protein disulfide-isomerase A4 precursor
C055R011	4.00218e-07	0.490484	0.672942	1.68288	2.61005	2.03139	Protein canopy-1 precursor
C131R098	0.0149927	0.229235	0.441043	1.67858	1.65539	-1.02869	UNKNOWN
C214R029	0.0426652	0.528702	0.00650972	1.67489	1.0681	1.38561	Serine/threonine-protein phosphatase PP1-alpha catalytic subunit
C013R042	0.00300609	0.396899	0.0039193	1.67355	1.22756	1.19823	Polyadenylate-binding protein 2
C158R008	0.00414299	0.844483	0.334322	1.67221	1.48626	1.3487	Dolichyl-diphosphooligosaccharide--protein glycosyltransferase subunit 2 precursor
C085R014	0.0470827	0.0632811	2.21248e-05	1.67205	-1.0872	1.14261	Profilin-2
C093R057	1.91589e-05	0.0581318	0.0022023	1.67181	1.41504	1.06153	DnaJ homolog subfamily C member 3 precursor
C244R087	8.65047e-07	0.12586	0.222494	1.67003	3.82548	5.84672	Serum amyloid A protein precursor
C019R155	5.0163e-05	0.302627	0.00184463	1.66814	1.50544	1.17303	Myosin-Id
C062R113	0.0110652	0.228274	0.100551	1.66509	1.05545	1.21639	LAG1 longevity assurance homolog 2
C163R055	0.00592247	0.310929	4.52891e-05	1.66433	1.04318	1.51817	Nuclear ubiquitous casein and cyclin-dependent kinases substrate
C052R123	1.23543e-05	0.296262	0.0412226	1.66137	1.36426	1.21456	UNKNOWN
C108R142	0.0030664	0.898042	0.0342335	1.65981	1.48758	1.40057	Endoplasmin precursor
C014R146	0.000326756	0.315101	0.000931698	1.65654	1.29723	1.17756	Myb-binding protein 1A-like protein
C104R041	0.000260697	0.0652036	0.00488448	1.65364	1.43631	1.01107	DnaJ homolog subfamily C member 3 precursor
C195R106	0.00810811	0.164168	3.07163e-06	1.6521	1.08965	1.12887	UNKNOWN
C019R081	0.0348358	0.182009	6.40744e-07	1.64795	-1.02089	1.20624	Programmed cell death protein 10
C256R073	0.0164792	0.136711	0.000184485	1.64794	-1.05166	1.3202	Neurobeachin-like 1
C032R158	0.00135958	0.816202	0.204822	1.64716	2.36742	1.96667	Protein-lysine 6-oxidase precursor
C206R152	0.0166486	0.369422	0.192015	1.64521	1.05474	1.32547	LAG1 longevity assurance homolog 2
C234R016	0.0057593	0.196387	0.107245	1.64328	1.29765	1.03399	UNKNOWN
C018R037	0.000571927	0.258924	0.000742337	1.64142	1.23117	1.16417	tRNA (adenine-N(1)-)-methyltransferase non-catalytic subunit TRM6
C034R128	0.0480922	0.678519	0.111956	1.64065	1.203	1.2341	Dolichyl-diphosphooligosaccharide--protein glycosyltransferase subunit 2 precursor
C242R123	4.36255e-06	0.0976874	0.0504094	1.63919	1.30616	1.14033	Exosome complex exonuclease MTR3
C238R128	0.0083725	0.382571	0.419678	1.63779	1.62337	1.06772	UNKNOWN
C135R152	0.00902642	0.485485	0.0138428	1.63683	1.13109	1.31136	Staphylococcal nuclease domain-containing protein 1
C224R103	8.23722e-06	0.596891	0.0280388	1.6351	1.54507	1.30493	UNKNOWN
C213R022	0.0118335	0.414248	0.0629541	1.63391	1.21579	1.13829	Arsenite-resistance protein 2
C121R158	0.00443349	0.0742266	8.61165e-05	1.63098	1.09708	1.06711	Protein LSM12 homolog A
C209R147	0.0483153	0.242316	0.0028861	1.62714	1.00051	1.18081	Puromycin-sensitive aminopeptidase
C037R035	0.0215202	0.305137	0.000947076	1.62158	1.01245	1.32692	DNA (cytosine-5)-methyltransferase 3A
C193R163	0.000492052	0.50664	0.172527	1.61742	1.25166	1.27378	Heterogeneous nuclear ribonucleoprotein A/B
C114R134	0.00421781	0.127838	0.00941152	1.61597	1.11647	1.09349	Zinc finger MYND domain-containing protein 19
C037R030	0.0294092	0.102499	0.00292133	1.61522	-1.10454	1.32342	Ubiquilin-4
C172R108	0.000628715	0.0975262	0.586828	1.61408	1.99732	1.0212	Polymeric immunoglobulin receptor precursor
C249R167	0.000161205	0.145162	0.0103035	1.61286	1.31852	1.0921	THUMP domain-containing protein 3
C033R116	0.0463305	0.454489	0.0914006	1.61073	1.04397	1.2928	Regulator of nonsense transcripts 1
C108R001	0.0302744	0.267876	0.146282	1.60897	1.00934	1.23208	26S proteasome non-ATPase regulatory subunit 12
C107R123	0.00415199	0.809155	0.121244	1.60656	1.65833	1.31746	Complement component 1 Q subcomponent-binding protein, mitochondrial precursor
C137R040	0.0374058	0.277878	0.00439962	1.60502	1.40192	-1.03309	Tissue factor pathway inhibitor 2 precursor
C234R141	1.00235e-06	0.232455	0.00091843	1.60078	1.53168	1.19399	DnaJ homolog subfamily B member 11 precursor
C254R089	0.00133305	0.84431	0.704391	1.59835	1.41464	1.76921	Tropomyosin alpha-3 chain
C238R146	0.000605354	0.286689	0.295149	1.59408	1.14115	1.247	Calreticulin precursor
C002R150	0.0267157	0.807478	0.526134	1.58952	1.48736	1.22717	Uncharacterized protein C1orf77
C046R155	0.00504834	0.139343	0.00484468	1.58828	1.05722	1.15295	Myosin-Vb
C094R081	0.00149397	0.138955	0.00698768	1.58756	1.32454	1.02925	UNKNOWN
C222R117	0.00712404	0.262696	0.002724	1.58643	1.0273	1.34569	Sentrin-specific protease 3
C233R021	6.79925e-05	0.0863531	0.0626352	1.58584	1.11625	1.1895	Tyrosine-protein kinase CSK
C199R164	0.000592054	0.0696268	0.00816678	1.58358	1.27926	1.01715	RRP12-like protein
C026R102	0.0375673	0.362616	0.000164923	1.58332	1.05445	1.18881	RNA-binding protein Musashi homolog 2
C032R067	0.0202511	0.218115	0.000583393	1.58259	1.00174	1.23706	Syntaxin-binding protein 3
C011R064	0.00277218	0.332694	0.00255515	1.58065	1.66676	1.08589	Heat shock 70 kDa protein 4
C132R113	0.0209923	0.445636	0.0364788	1.5787	1.10251	1.2176	Zinc finger protein 135
C116R045	6.92939e-06	0.382425	0.0611695	1.57824	1.36662	1.21844	Hypoxia up-regulated protein 1 precursor
C097R038	0.000969081	0.198589	2.38597e-05	1.5773	1.06093	1.31626	Zinc transporter ZIP13
C126R160	0.0112726	0.123598	0.0626947	1.57694	1.16909	1.01223	Pre-mRNA-splicing factor 38B
C024R002	1.27831e-06	0.122741	0.324832	1.57553	3.59287	5.2316	Interferon-induced protein 44
C065R100	1.35251e-05	0.0721725	0.0114962	1.57543	1.64091	1.06828	78 kDa glucose-regulated protein precursor
C263R118	7.02271e-05	0.388404	0.00965888	1.57425	1.30016	1.20529	Phosphoglucomutase-1
C231R146	0.000223334	0.149955	0.127741	1.57246	1.39025	1.06639	Exosome complex exonuclease MTR3
C263R121	0.0113993	0.144308	0.0397912	1.57062	1.24579	-1.00863	UNKNOWN
C029R126	1.89967e-06	0.0593208	0.116359	1.57008	1.77434	1.10249	UNKNOWN
C051R061	0.00381478	0.436102	0.00372205	1.56997	1.19649	1.18188	Pre-mRNA-splicing factor ISY1 homolog
C178R072	0.0015081	0.243363	0.000133291	1.56724	1.10335	1.21916	Thioredoxin domain-containing protein 4 precursor
C175R080	0.000238043	0.0500422	0.000949118	1.56538	1.33414	1.00359	RRP12-like protein
C132R144	0.0474168	0.470574	7.89477e-05	1.55985	1.06654	1.21663	Protein DEK
C046R162	0.00806445	0.297546	3.70829e-05	1.55613	1.15234	1.11471	Alanine aminotransferase 2-like
C245R109	0.00536862	0.546544	1.10875e-05	1.55557	1.13317	1.55899	Lamin-B2
C227R163	0.0180643	0.419042	0.00161413	1.55403	1.37105	1.05253	Tissue factor pathway inhibitor 2 precursor
C245R062	0.00705798	0.146643	0.00243042	1.55361	1.84076	-1.03366	TIP41-like protein
C179R109	4.36566e-06	0.292099	0.551274	1.55117	1.78911	1.23966	Caspase-3 precursor
C248R006	0.0335417	0.707594	0.259673	1.55014	1.38657	1.1477	26S protease regulatory subunit 6A
C041R079	0.0483219	0.356583	0.0251084	1.54948	-1.03442	1.60886	Protein kinase C and casein kinase substrate in neurons protein 2
C124R020	0.00278932	0.191129	0.0485575	1.54725	1.30595	1.03601	35152 COG5593, COG5593, Nucleic-acid-binding protein possibly involved in ribosomal biogenesis [Translation, ribosomal structure and biogenesis].
C125R045	0.00136633	0.610246	0.0938809	1.54617	1.39094	1.19434	Protein disulfide-isomerase A6 precursor
C179R078	0.0221731	0.540748	0.19501	1.54616	1.07713	1.50992	Filamin-A
C190R137	0.00153971	0.493441	0.0161195	1.54504	1.22049	1.20618	UNKNOWN
C111R068	0.0340255	0.0696317	0.00963131	1.54455	1.34647	-1.13594	Interleukin-1 receptor type II precursor
C190R150	0.00172331	0.264003	0.0681406	1.54417	1.38731	1.06293	UNKNOWN
C140R072	0.00412759	0.141141	0.00515487	1.54171	1.12252	1.07868	Tetratricopeptide repeat protein 14
C177R073	0.0116803	0.533856	0.0534845	1.54096	1.2654	1.13078	U4/U6.U5 tri-snRNP-associated protein 1
C246R156	4.33263e-05	0.196469	0.204048	1.53681	1.85604	1.16281	Metalloproteinase inhibitor 2 precursor
C167R155	0.017144	0.342244	0.0315209	1.53579	1.06383	1.20239	Ubiquitin carboxyl-terminal hydrolase 10
C086R010	3.19297e-05	0.56189	0.00265602	1.53563	1.34184	1.2442	Protein mago nashi homolog
C144R026	6.70147e-07	0.0630274	0.0161195	1.5339	1.56814	1.10176	Heat shock 70 kDa protein 4
C252R064	0.00189927	0.268232	0.0159695	1.53312	1.45971	1.0569	UNKNOWN
C175R071	0.000748159	0.376095	0.00412186	1.53296	1.3325	1.1255	Protein transport protein Sec61 subunit gamma
C241R090	0.0248586	0.651698	0.534946	1.53295	1.24846	1.16159	Plexin-C1 precursor
C199R086	2.19994e-05	0.231492	0.00449072	1.53163	1.27481	1.15396	UNKNOWN
C198R034	0.000212421	0.12586	0.00417361	1.52918	1.54531	1.0451	F-box/LRR-repeat protein 5
C080R091	5.00268e-06	0.320038	0.00473065	1.52041	1.31371	1.18832	Heat shock 70 kDa protein 14
C246R095	0.0397052	0.169787	0.022894	1.51926	1.15155	-1.01391	Peroxisome proliferator-activated receptor gamma coactivator-related protein 1
C064R122	6.70147e-07	0.100057	0.215976	1.51898	3.67275	4.84098	40S ribosomal protein S2
C193R099	4.17892e-06	0.11774	0.44371	1.51729	1.43909	1.10163	UNKNOWN
C078R127	0.000533824	0.414881	0.293664	1.51573	1.41372	1.13342	28 kDa heat- and acid-stable phosphoprotein
C031R072	0.0406381	0.251331	0.0185326	1.5155	1.07848	1.06738	Adenylate kinase isoenzyme 6
C084R168	0.0052918	0.3777	0.00478519	1.51523	1.07167	1.31324	Translocation protein SEC62
C131R046	0.014486	0.283069	0.948049	1.51389	1.35539	1.00857	N-acylneuraminate cytidylyltransferase
C062R009	0.0202041	0.231492	0.826756	1.51243	1.28854	-1.00961	UNKNOWN
C011R163	0.0314925	0.0689836	0.04238	1.51066	-1.06047	1.13745	UNKNOWN
C003R067	0.000530802	0.475322	0.531557	1.51047	3.02585	1.93825	Complement C1q-like protein 2 precursor
C039R144	0.00568664	0.153945	0.000132783	1.5086	1.09774	1.08721	UNKNOWN
C133R161	0.0478204	0.660354	0.0281942	1.50778	1.11805	1.25467	E3 ubiquitin-protein ligase rififylin
C256R099	0.000696807	0.147407	0.296357	1.50776	1.57247	1.03147	CTP synthase 1
C097R093	0.0301122	0.574106	0.116155	1.50702	1.4045	1.07998	U3 small nucleolar RNA-interacting protein 2
C044R168	0.00278652	0.128467	0.486932	1.50639	1.40518	-1.01128	ATPase family AAA domain-containing protein 3
C259R042	0.0212855	0.599535	0.0143463	1.50049	1.12698	1.24164	Eukaryotic translation initiation factor 4E type 2
C229R047	0.0175265	0.128608	0.356656	1.49415	1.59424	-1.08527	UNKNOWN
C156R092	3.90602e-05	0.185151	0.142916	1.4916	1.79965	1.15198	Metalloproteinase inhibitor 2 precursor
C168R109	0.00529744	0.138955	0.791461	1.48978	1.83014	-1.02015	Apolipoprotein O precursor
C085R091	6.70147e-07	0.100057	0.264475	1.47863	3.46706	4.37855	40S ribosomal protein S2
C137R144	0.000201531	0.417579	0.0145163	1.47562	1.73063	1.20855	Riboflavin kinase
C143R095	0.00292397	0.252518	0.810764	1.46742	1.73606	1.06031	Mitochondrial 28S ribosomal protein S33
C052R062	0.000209389	0.188929	0.596481	1.46214	1.73496	1.10508	Complement component 1 Q subcomponent-binding protein, mitochondrial precursor
C064R001	0.000505873	0.691251	0.100706	1.46015	1.75678	1.34341	Trifunctional enzyme subunit alpha, mitochondrial precursor
C020R149	0.000501779	0.405778	0.0309484	1.45656	1.51488	1.13194	Growth arrest and DNA-damage-inducible protein GADD45 alpha
C106R068	3.90602e-05	0.390198	0.478324	1.45476	1.8803	1.30062	Diphosphomevalonate decarboxylase
C163R133	0.0129851	0.147407	0.351448	1.45455	1.59286	-1.05427	UNKNOWN
C120R137	0.0146197	0.186318	0.761824	1.44121	1.77686	-1.02908	DnaJ homolog subfamily A member 4
C244R035	0.000292861	0.0734419	0.00840692	1.44075	1.63781	1.01243	Coiled-coil domain-containing protein 43
C238R057	0.00507457	0.107443	0.0012568	1.43824	1.59683	-1.04351	UNKNOWN
C077R152	0.00276596	0.195367	0.11354	1.43387	1.01743	1.57856	UNKNOWN
C209R138	0.000130453	0.968919	0.0173343	1.41095	1.50809	1.46925	Enhancer of rudimentary homolog
C159R169	0.00185834	0.307676	0.00149558	1.40434	1.55451	1.07518	UNKNOWN
C005R113	0.00290147	0.45317	0.0265613	1.39609	1.52256	1.11052	Growth arrest and DNA-damage-inducible protein GADD45 alpha
C120R023	2.36284e-05	0.159774	0.348914	1.39401	1.87741	1.19339	Protein transport protein Sec61 subunit gamma
C190R153	2.66866e-06	0.224246	0.619593	1.39258	1.81953	1.26515	Aspartate aminotransferase, mitochondrial precursor
C165R120	1.92705e-05	0.597527	0.0190528	1.38862	1.59126	1.28228	39S ribosomal protein L55, mitochondrial precursor
C095R168	0.00603702	0.446773	0.22747	1.38709	1.75378	1.14352	UNKNOWN
C129R139	7.69869e-07	0.149429	0.742342	1.38055	2.18867	1.45532	Aspartate aminotransferase, mitochondrial precursor
C182R066	0.0129675	0.903519	0.0905001	1.37877	1.69749	1.52339	Calreticulin precursor
C132R030	0.0402262	0.146803	0.580887	1.37632	1.8944	-1.09563	COMM domain-containing protein 1
C265R023	0.00693533	0.310929	0.139642	1.3746	1.59847	1.0494	Uncharacterized protein ywlC
C245R027	8.95387e-06	0.118576	0.178061	1.37379	3.44131	1.93269	Retinoid-binding protein 7
C097R031	0.0167285	0.799999	0.372115	1.37261	1.58521	1.24427	Uncharacterized protein C3orf38 homolog
C220R082	3.8386e-05	0.755131	0.501974	1.364	1.65973	1.49493	UNKNOWN
C017R002	6.01134e-06	0.803285	0.111462	1.36234	1.5213	1.35434	Translocon-associated protein subunit alpha precursor
C113R054	0.00743175	0.0917627	0.0282862	1.35573	1.8339	-1.0432	UNKNOWN
C218R059	0.0046729	0.696628	0.410679	1.34567	1.55327	1.21045	UNKNOWN
C232R111	5.20117e-06	0.393539	0.00124171	1.34501	1.5921	1.23659	Nuclear protein Hcc-1
C078R143	2.30254e-06	0.144308	0.074884	1.3449	1.74513	1.20503	Prostaglandin E synthase 3
C167R160	0.000533824	0.0652036	0.0132268	1.34473	1.94716	1.04265	UNKNOWN
C072R166	0.0113993	0.397516	0.0914006	1.34334	1.14214	1.87933	UNKNOWN
C203R077	2.28867e-05	0.0773045	0.648994	1.33683	1.56693	1.0684	60 kDa heat shock protein, mitochondrial precursor
C221R144	7.18416e-05	0.177453	0.794744	1.32676	1.80193	1.18011	Cytochrome c oxidase polypeptide VIIa-liver/heart, mitochondrial precursor
C181R022	0.00739645	0.727251	0.696491	1.31716	1.80833	1.42804	Prostaglandin E synthase 3
C072R144	0.000953512	0.640938	0.44933	1.31701	1.54234	1.22503	Amyloid beta A4 precursor protein-binding family B member 1-interacting protein
C126R097	0.00158136	0.106956	0.330716	1.31626	1.57367	1.00658	60 kDa heat shock protein, mitochondrial precursor
C175R075	0.0188144	0.609585	0.162571	1.31473	1.59182	1.14604	LSM domain-containing protein 1
C226R146	0.00226235	0.279641	0.092266	1.31025	1.54811	1.07093	U2 small nuclear ribonucleoprotein A'
C037R016	0.0329416	0.123598	0.500099	1.30318	-1.08334	1.74911	Ubiquitin-fold modifier 1 precursor
C004R033	0.00082397	0.601777	0.101164	1.29879	1.53531	1.21357	UNKNOWN
C145R071	0.000690413	0.342544	0.000255197	1.29475	1.20376	1.73081	Myosin-XVIIIa
C190R162	0.000882048	0.0705583	0.194313	1.29098	1.83737	1.03715	CCAAT/enhancer-binding protein beta
C203R039	0.00164119	0.683424	0.673499	1.28923	1.76141	1.52838	Cofilin-2
C224R133	3.17308e-05	0.145394	0.0690877	1.28834	1.53164	1.10412	UNKNOWN
C219R141	5.01335e-08	0.295824	0.272693	1.28318	1.5133	1.2494	Prefoldin subunit 5
C128R128	0.012232	0.621894	0.531858	1.27859	1.56016	1.16973	Mitochondrial 28S ribosomal protein S28
C122R024	0.00247092	0.648549	0.770823	1.27545	1.83723	1.63866	C-type lectin domain family 4 member M
C014R096	0.0059437	0.304805	0.568195	1.27417	1.53463	1.05927	c-Myc-responsive protein Rcl
C166R153	0.00065891	0.548374	0.187412	1.26938	1.57879	1.23624	Growth arrest and DNA-damage-inducible protein GADD45 alpha
C238R082	3.78218e-06	0.534489	0.168271	1.26791	1.5309	1.31224	ADP-ribosylation factor 4
C112R047	0.0107137	0.0696268	0.28943	1.25661	1.52211	-1.06396	60 kDa heat shock protein, mitochondrial precursor
C016R147	0.00303508	0.766921	0.249211	1.25591	1.57547	1.40725	UNKNOWN
C217R048	0.000198784	0.476762	0.893532	1.25424	1.53056	1.21403	Dolichyl-diphosphooligosaccharide--protein glycosyltransferase subunit DAD1
C004R046	1.6493e-05	0.367693	0.550178	1.25235	1.79086	1.51008	Fatty acid synthase
C130R058	3.36499e-05	0.215517	0.609271	1.24893	1.66073	1.20966	Phosphoacetylglucosamine mutase
C257R107	0.00281574	0.698257	0.840818	1.2348	1.42771	1.60075	Magnesium transporter protein 1 precursor
C067R036	0.014983	0.733596	0.655635	1.23367	1.70576	1.45947	C-type lectin domain family 4 member M
C190R168	0.00158363	0.697287	0.4223	1.22815	1.55249	1.37092	Polyamine-modulated factor 1
C206R002	0.00226235	0.70492	0.814121	1.22143	1.44117	1.54819	UNKNOWN
C204R086	0.0140626	0.819786	0.934042	1.22091	1.50798	1.38887	Cytochrome c oxidase polypeptide VIIa-liver/heart, mitochondrial precursor
C059R162	1.66648e-05	0.0820913	0.62144	1.21998	1.81703	1.21098	Retinol dehydrogenase 12
C199R109	1.59373e-05	0.243887	0.6984	1.21438	1.83159	1.46459	Small nuclear ribonucleoprotein F
C258R121	0.00458772	0.584507	0.303819	1.21426	1.43808	1.7461	UDP-glucose 4-epimerase
C055R009	0.00281526	0.225177	0.423492	1.21198	1.53534	1.07243	Solute carrier family 35 member E1
C137R077	0.00344617	0.0732635	0.248478	1.21137	1.86417	1.03092	DnaJ homolog subfamily C member 3 precursor
C047R064	0.0115231	0.619404	0.307103	1.20968	1.20251	1.5258	UPF0402 protein
C046R087	0.0119965	0.722054	0.86879	1.20944	1.59398	1.35849	Cytochrome c oxidase polypeptide VIIa-liver/heart, mitochondrial precursor
C243R117	0.0488602	0.0736697	0.217054	1.20914	-1.11007	1.60535	Nitrilase homolog 1
C143R020	3.90602e-05	0.537426	0.567216	1.20731	1.50803	1.37816	Protein tyrosine phosphatase-like protein ptplad2
C201R116	0.000316123	0.574611	0.777385	1.20392	1.52655	1.33031	DNA repair protein RAD51 homolog B
C183R052	0.0195958	0.0705583	4.90196e-08	1.19656	-2.17502	-1.63506	UNKNOWN
C046R151	4.38843e-06	0.319341	0.0210401	1.19652	1.59796	1.42296	Ubiquitin-like protein 4A
C265R036	0.000246357	0.244973	0.0565322	1.18185	1.52133	1.15599	Small nuclear ribonucleoprotein F
C155R116	0.00121712	0.315762	0.0760403	1.18116	1.93187	1.39483	Aspartate aminotransferase, mitochondrial precursor
C097R082	0.000748159	0.41376	0.246791	1.17759	1.72836	1.4166	Uncharacterized protein LOC391356 homolog
C153R142	0.0226284	0.159774	0.427887	1.17749	1.56112	-1.00556	Branched-chain-amino-acid aminotransferase, cytosolic
C109R132	0.00657444	0.282109	0.668849	1.16438	1.6371	1.1288	G/T mismatch-specific thymine DNA glycosylase
C092R127	0.00135957	0.226899	0.100865	1.15386	1.6662	1.18715	UNKNOWN
C027R059	0.00457168	0.460375	0.534607	1.13879	1.79599	1.65447	C-type lectin domain family 4 member M
C111R119	0.0017327	0.106934	0.258372	1.13723	1.50036	1.0575	Deoxynucleotidyltransferase terminal-interacting protein 1
C126R146	0.0402262	0.0984931	0.075594	1.1293	1.52189	-1.04391	H/ACA ribonucleoprotein complex subunit 4
C011R139	0.0151634	0.587422	0.228423	1.12679	1.51457	1.27002	UNKNOWN
C188R036	0.04684	0.645416	0.809551	1.12435	1.49928	1.70635	ATP-binding cassette transporter sub-family C member 8
C137R021	0.0128855	0.360392	0.401014	1.11666	1.15754	1.53494	Guanine nucleotide-binding protein G(z) subunit alpha
C252R014	0.0348358	0.056693	0.00723262	1.10762	-1.50912	-1.20076	Transgelin
C108R006	0.00546733	0.385939	0.420753	1.10589	1.37866	1.67963	Complement component C7 precursor
C246R166	0.000190234	0.138161	0.975909	1.10535	1.66595	1.27301	Prostaglandin E synthase 3
C073R089	0.013206	0.244881	0.0225492	1.10151	1.62668	1.13055	Protein SEC13 homolog
C218R155	0.00228803	0.0897705	0.854736	1.09803	1.53851	1.07705	Small nuclear ribonucleoprotein Sm D2
C078R070	0.00434706	0.244973	0.949008	1.09684	1.54932	1.16407	Surfeit locus protein 4
C050R106	0.00152669	0.154018	0.161526	1.09679	1.56576	1.15419	Glycine cleavage system H protein, mitochondrial precursor
C152R038	0.000937025	0.333702	0.209403	1.09578	1.5413	1.48109	Extracellular matrix protein 1 precursor
C143R083	0.000281968	0.189946	0.88182	1.087	1.66845	1.71739	Complement component C7 precursor
C109R001	0.0443904	0.258521	0.538987	1.08454	1.61197	1.07635	40S ribosomal protein S12
C195R147	0.0266956	0.274575	0.662354	1.08294	1.13055	1.60455	Glycosyltransferase-like domain-containing protein 1
C219R028	0.00158136	0.252115	0.175706	1.07705	1.63226	1.34426	UNKNOWN
C133R095	0.00276663	0.0916217	7.93837e-05	1.07363	-1.99414	-2.14957	Stonustoxin subunit beta
C205R021	0.000505873	0.126871	0.0487057	1.07276	1.84441	1.37874	UNKNOWN
C084R140	0.022502	0.386972	0.0240573	1.06517	1.5253	1.20175	Homeodomain-only protein
C085R018	0.0376631	0.180526	0.945863	1.06493	1.54593	1.05081	Proteasome maturation protein
C105R030	0.00568515	0.133664	0.7686	1.06213	1.89687	1.22126	6-phosphogluconate dehydrogenase, decarboxylating
C123R156	0.00367364	0.0715483	0.753922	1.05908	1.63903	1.10597	UNKNOWN
C105R087	0.00826687	0.150849	0.951705	1.05693	1.53609	1.1186	SRA stem-loop-interacting RNA-binding protein, mitochondrial precursor
C028R045	0.00116593	0.0512309	0.964362	1.05596	1.85121	1.18099	U11/U12 small nuclear ribonucleoprotein 25 kDa protein
C264R057	0.010064	0.176079	0.228203	1.05305	2.42779	1.40391	DNA-damage-inducible transcript 4-like protein
C191R166	0.00338502	0.171855	0.250684	1.04698	2.61625	1.73692	S-antigen protein precursor
C075R050	0.0059437	0.245571	0.485858	1.04557	4.22536	3.4627	Serotransferrin-2 precursor
C175R129	0.0283485	0.193466	0.712603	1.04429	1.57544	1.10477	Apoptosis-inducing factor 2
C102R128	0.0301217	0.187014	0.930989	1.03509	-1.26504	-1.55058	UNKNOWN
C223R099	0.0101886	0.303652	0.0265476	1.0309	2.13309	1.97812	Acidic mammalian chitinase precursor
C049R077	0.0421781	0.281202	0.022372	1.0304	-1.66845	-1.34638	UNKNOWN
C263R024	0.00111411	0.138818	0.286113	1.02682	1.51717	1.28749	Prefoldin subunit 6
C099R160	0.00270661	0.118483	0.773634	1.01709	2.13352	3.71271	Tensin
C263R149	0.00740855	0.189946	0.17466	1.0158	-1.53786	-1.43687	UNKNOWN
C175R151	0.00179076	0.0642674	0.0790642	1.01502	1.55561	1.17062	Glycine cleavage system H protein, mitochondrial precursor
C150R104	0.00366808	0.202911	0.0460496	1.01273	1.66981	1.54689	Dynein light chain 2, cytoplasmic
C100R109	0.00709744	0.147349	0.862543	1.0114	1.55305	1.21304	26 proteasome complex subunit DSS1
C021R077	0.00660845	0.212611	3.32899e-05	1.0039	-1.7049	-1.57831	G1/S-specific cyclin-D1
C243R015	0.0368971	0.326928	0.539372	1.00033	1.50196	1.25783	Small ubiquitin-related modifier 3 precursor
C173R154	0.00507457	0.13135	0.297289	-1.00336	1.59517	1.2767	Uncharacterized protein FKSG24 homolog
C086R167	0.0231073	0.068296	0.684087	-1.01488	1.64278	1.09595	TRM112-like protein
C081R022	0.0366831	0.348345	0.0274537	-1.01733	2.01598	1.70553	Acidic mammalian chitinase precursor
C122R042	0.0348358	0.433578	6.19425e-05	-1.01911	-1.54356	-1.43282	Dematin
C231R017	0.017633	0.184172	0.707434	-1.02022	1.66518	2.75594	Complement C3-1
C224R164	0.0206019	0.242211	0.0865909	-1.0209	1.6392	1.38771	SH3 protein expressed in lymphocytes
C111R128	0.000779409	0.141511	0.000360247	-1.02489	-1.5843	-1.65651	UNKNOWN
C117R063	0.0104306	0.132302	0.0542114	-1.03495	1.68826	1.33313	Calreticulin precursor
C011R138	0.00568713	0.0596273	0.0540035	-1.03706	1.55878	1.20536	Signal recognition particle 19 kDa protein
C138R032	0.00657821	0.0652036	0.0908451	-1.03806	2.35623	1.34976	Aspartate aminotransferase, mitochondrial precursor
C089R060	0.0439181	0.331758	0.0805318	-1.04011	-1.2752	-1.80453	Succinate-semialdehyde dehydrogenase, mitochondrial precursor
C161R167	0.0304542	0.359247	0.649751	-1.04312	-1.53506	-1.2039	UNKNOWN
C107R084	0.00183514	0.139942	3.70829e-05	-1.06431	-2.01183	-1.38166	UNKNOWN
C103R142	0.012232	0.432488	0.0423114	-1.06647	-1.61504	-1.5414	Nidogen-1 precursor
C194R151	0.00638185	0.234987	9.7982e-08	-1.06783	-1.75906	-1.28322	ATPase family AAA domain-containing protein 2
C259R152	0.000508998	0.152584	9.64002e-06	-1.0779	-2.39859	-2.0596	Band 3 anion exchange protein
C013R065	0.0239863	0.449741	0.389979	-1.07826	-1.28803	-1.59046	Renin precursor
C264R043	0.00057779	0.191151	3.26968e-06	-1.08099	-1.92997	-1.89275	Tropomodulin-4
C106R123	0.0105726	0.477395	0.290092	-1.08488	-1.56282	-1.42499	Eomesodermin homolog
C233R042	0.00369033	0.211156	0.050151	-1.08974	-1.53117	-1.15081	UNKNOWN
C110R025	0.00176922	0.303874	0.00182502	-1.09938	-1.84192	-1.622	Mitoferrin-1
C061R058	0.00774861	0.0612512	0.837943	-1.10329	1.75568	1.41899	Ras-related protein Rab-27B
C150R056	0.0368978	0.654954	0.930523	-1.10503	-1.52017	-1.38843	Collagen type IV alpha-3-binding protein
C180R001	0.000514383	0.239422	3.81816e-06	-1.11022	-1.88324	-1.80876	Tropomodulin-4
C056R125	0.0094628	0.477966	0.00035648	-1.11125	-1.72322	-1.50377	Hemoglobin subunit alpha-4
C068R124	0.0146092	0.323953	0.0484122	-1.11916	-1.34441	-2.01833	Uromodulin precursor
C029R095	6.80881e-05	0.239595	0.00498065	-1.12006	-1.50461	-1.28201	Desmoplakin
C019R117	0.0239236	0.197696	0.0142576	-1.1283	-1.95026	-1.10784	UNKNOWN
C096R071	0.00691521	0.106934	0.0480496	-1.13809	-1.65869	-1.04567	Alpha-2-macroglobulin precursor
C180R163	0.00719417	0.518562	0.000102563	-1.1407	-1.73917	-1.59841	Methionine aminopeptidase 2
C261R071	0.00070908	0.303846	1.51162e-05	-1.14191	-1.93386	-1.85513	Tropomodulin-4
C177R165	0.00103046	0.333308	3.06534e-05	-1.14193	-1.84946	-1.85509	Tropomodulin-4
C156R111	0.000583569	0.23292	6.70425e-08	-1.14562	-2.39838	-2.30585	ATPase family AAA domain-containing protein 2
C169R010	0.0303595	0.711641	0.691821	-1.1465	-1.54837	-1.41009	UNKNOWN
C247R006	5.55002e-05	0.184671	0.149688	-1.1528	-1.56152	-1.21674	Dynactin subunit 6
C088R131	0.000600051	0.310929	1.10399e-05	-1.15353	-1.82517	-1.92831	Tropomodulin-4
C068R101	0.0050508	0.562457	0.882532	-1.15543	-1.63419	-1.54943	Neuroblastoma suppressor of tumorigenicity 1 precursor
C114R170	0.000198452	0.263303	6.20363e-06	-1.16281	-1.85226	-1.91994	Tropomodulin-4
C066R135	0.000297851	0.275326	9.22e-06	-1.16344	-1.98437	-1.90893	Tropomodulin-4
C189R077	0.0178601	0.178005	0.0231664	-1.1647	-1.66205	-1.03474	Macrophage-expressed gene 1 protein precursor
C230R008	0.00247724	0.568718	0.00161413	-1.16681	-1.56903	-1.37271	UPF0517 membrane protein B
C190R120	0.00877108	0.647355	0.00101519	-1.16722	-1.44572	-1.57128	T-cell acute lymphocytic leukemia protein 1 homolog
C072R039	0.0199561	0.26799	0.0110262	-1.16801	-1.74864	-1.09425	UNKNOWN
C134R086	0.00450393	0.61993	0.115419	-1.16819	-1.54239	-1.51018	Actin, aortic smooth muscle
C087R161	0.0192746	0.608966	0.00561542	-1.16876	-1.23439	-1.55036	UNKNOWN
C229R105	0.0041641	0.385903	0.0737344	-1.17151	-1.57824	-1.17409	UNKNOWN
C101R161	0.0166035	0.0555241	0.623913	-1.17226	2.17116	1.4775	NADP-dependent leukotriene B4 12-hydroxydehydrogenase
C196R029	0.00872392	0.0809563	0.4983	-1.17317	2.1086	3.24813	Male-specific lethal 3-like 1
C096R058	0.000773389	0.353705	2.76764e-05	-1.17377	-1.81564	-1.95903	Tropomodulin-4
C227R072	0.00508482	0.648005	0.000690564	-1.1762	-1.56025	-1.43729	Rhesus blood group-associated glycoprotein
C105R061	0.000954699	0.407691	1.129e-05	-1.17677	-1.82497	-1.79327	Tropomodulin-2
C057R033	7.48628e-05	0.210302	0.00523856	-1.17732	-1.87719	-1.44413	Zinc finger protein Gfi-1b
C185R090	0.000308568	0.31118	2.72648e-05	-1.17838	-1.90765	-1.90148	Tropomodulin-4
C172R083	0.000675909	0.344757	3.07595e-05	-1.1785	-1.78264	-1.98788	Tropomodulin-4
C183R098	4.11226e-05	0.185812	8.3288e-06	-1.17895	-2.11021	-1.82056	Protein AF-9
C180R083	0.000417727	0.326502	1.64086e-05	-1.18311	-1.81773	-1.97602	Tropomodulin-4
C013R018	0.000241132	0.30454	4.18683e-06	-1.18396	-1.95441	-1.8768	Tropomodulin-4
C096R011	0.00352046	0.65998	0.00110052	-1.19047	-1.55409	-1.46758	Delta-aminolevulinic acid dehydratase
C109R074	0.000119827	0.256501	3.62404e-05	-1.19404	-1.88479	-2.0695	Tropomodulin-4
C144R020	0.00126358	0.453373	3.81816e-06	-1.19445	-1.85259	-1.56611	Uroporphyrinogen-III synthase
C240R009	0.00207759	0.604613	0.00225626	-1.19476	-1.6139	-1.49272	Delta-aminolevulinic acid dehydratase
C158R085	0.0106371	0.369131	0.00287235	-1.19507	-1.67422	-1.14426	UNKNOWN
C241R010	0.0188412	0.11622	0.00700823	-1.20048	-1.84973	1.00542	T-cell surface glycoprotein CD3 zeta chain precursor
C197R073	0.00144139	0.648549	0.00312421	-1.20152	-1.48065	-1.52515	Delta-aminolevulinic acid dehydratase
C020R006	0.000424502	0.609593	0.000424392	-1.20423	-1.50166	-1.31559	Lysozyme g
C266R149	0.00121138	0.579726	0.0357351	-1.20464	-1.58784	-1.33813	Coproporphyrinogen III oxidase, mitochondrial precursor
C133R072	0.000470231	0.384973	2.76764e-05	-1.20657	-1.87473	-1.91582	Tropomodulin-4
C150R120	0.000274072	0.362616	1.40995e-05	-1.20748	-1.86905	-1.87752	Tropomodulin-4
C081R061	0.00153971	0.654921	0.0209267	-1.20871	-1.35141	-1.52945	Delta-aminolevulinic acid dehydratase
C037R080	0.000194578	0.33203	0.0652118	-1.20895	-1.71432	-1.31752	UNKNOWN
C188R082	0.0311438	0.564489	0.000295545	-1.21148	-1.11365	-1.50439	Transcription factor HES-1
C018R129	0.0014468	0.657166	0.000343795	-1.21251	-1.56622	-1.46162	Delta-aminolevulinic acid dehydratase
C234R011	0.00834807	0.428188	0.156213	-1.21659	-1.54019	-1.11755	SH2 domain-containing adapter protein B
C175R030	0.0188322	0.5881	0.459466	-1.21898	-1.88228	-1.36198	UNKNOWN
C024R009	7.2071e-05	0.208535	7.77263e-06	-1.22167	-2.45613	-1.98475	Nck-associated protein 1
C145R002	0.0298178	0.522284	0.892432	-1.22278	-1.64611	-1.14032	119081 pfam10561, UPF0565, Uncharacterised protein family UPF0565. This family of proteins has no known function.
C036R100	0.000492481	0.514281	0.000586383	-1.22719	-1.73501	-1.47906	UNKNOWN
C091R007	0.000998959	0.549512	0.000216406	-1.22921	-1.58545	-1.26785	UNKNOWN
C237R016	0.000309279	0.431237	3.81816e-06	-1.23281	-1.87877	-1.80057	Uroporphyrinogen-III synthase
C049R068	0.0153386	0.67176	3.70829e-05	-1.23415	-1.85307	-1.49685	Porphobilinogen deaminase
C133R104	0.00603053	0.658574	0.0762199	-1.23718	-1.6607	-1.33686	Crystallin J1B
C092R137	0.00520074	0.787501	0.931917	-1.23744	-1.53821	-1.41165	Transforming growth factor-beta-inducible early growth response protein 3
C122R152	0.0140049	0.676257	0.518822	-1.23769	-1.7519	-1.38093	UNKNOWN
C183R023	0.0194037	0.85006	0.0103794	-1.23783	-1.52199	-1.44713	5-aminolevulinate synthase, erythroid-specific, mitochondrial precursor
C114R057	0.000494153	0.589572	0.112557	-1.23886	-1.67188	-1.49956	Tubulin beta-6 chain
C224R097	0.00234466	0.604613	0.0742078	-1.2394	-1.63843	-1.77788	Lysosome-associated membrane glycoprotein 3 precursor
C146R037	0.0305254	0.602898	0.723646	-1.2402	-1.17266	-1.62679	Cytidine deaminase
C151R092	0.000302862	0.391501	0.175861	-1.24055	-1.72884	-1.30731	Probable ATP-dependent RNA helicase DDX17
C061R168	0.000883005	0.674675	0.000658536	-1.24339	-1.50919	-1.59218	Delta-aminolevulinic acid dehydratase
C064R066	7.09432e-06	0.361296	0.223419	-1.24551	-1.53508	-1.23941	Dynactin subunit 6
C211R149	0.000714797	0.57481	0.11884	-1.24886	-1.72857	-1.44876	Tubulin beta-6 chain
C034R111	0.00169004	0.582375	7.12595e-06	-1.25539	-1.59198	-1.24794	Ankyrin-1
C104R002	0.00019585	0.460375	0.000155207	-1.26092	-1.84703	-1.51424	Uncharacterized protein C2orf55
C139R078	0.000114524	0.445451	3.20844e-05	-1.26691	-1.87794	-1.7616	Tropomodulin-4
C073R129	0.00369033	0.56189	3.56971e-05	-1.26866	-1.94851	-2.13058	Histone H1
C163R047	0.00029961	0.776076	0.00160955	-1.27041	-1.4223	-1.50391	Delta-aminolevulinic acid dehydratase
C113R022	0.00155544	0.739572	0.00210429	-1.27236	-1.57194	-1.59684	Rhesus blood group-associated glycoprotein
C253R048	0.000280224	0.441975	7.74885e-05	-1.27813	-2.0685	-1.80021	Tropomodulin-4
C205R151	0.000209389	0.478693	1.3242e-05	-1.27864	-1.84385	-1.89062	Uroporphyrinogen-III synthase
C230R128	0.0225445	0.694577	0.546345	-1.28132	-1.6374	-1.22273	Bactericidal permeability-increasing protein precursor
C169R045	8.26228e-06	0.593149	0.169947	-1.28393	-1.60155	-1.44183	Uncharacterized protein C3orf54
C184R069	0.000202727	0.530253	1.13518e-05	-1.2852	-1.78834	-1.80638	Uroporphyrinogen-III synthase
C208R113	0.0018559	0.707958	0.0907535	-1.28867	-1.54598	-1.26271	Interferon-induced guanylate-binding protein 1
C191R034	0.00691521	0.71531	2.76806e-06	-1.28885	-1.7812	-1.44713	Krueppel-like factor 4
C118R007	0.0129387	0.651839	0.125321	-1.28899	-2.00184	-2.19899	29112 cd00273, Chemokine_CXC, Chemokine_CXC: 1 of 4 subgroup designations based on the arrangement of the two N-terminal cysteine residues; includes a number of secreted growth factors and interferons involved in mitogenic, chemotactic, and inflammato...
C251R011	0.000136901	0.347626	0.00332144	-1.28972	-2.20149	-1.66207	Porphobilinogen deaminase
C045R128	0.0202547	0.234743	0.0196447	-1.29509	-1.74958	-1.01355	Interferon regulatory factor 3
C040R080	0.0120193	0.65308	0.125256	-1.29603	-2.00148	-2.20421	UNKNOWN
C216R149	0.00282619	0.887748	0.330937	-1.29667	-1.50456	-1.40976	110395 pfam01391, Collagen, Collagen triple helix repeat (20 copies). Members of this family belong to the collagen superfamily. Collagens are generally extracellular structural proteins involved in formation of connective tissue structure. The alignme...
C145R102	0.0231974	0.535679	0.249312	-1.29708	-1.50389	-1.08319	Interferon-induced guanylate-binding protein 2
C002R053	0.000912443	0.687428	0.00252909	-1.29843	-1.63055	-1.33972	Interferon-induced protein 44
C091R060	0.0115581	0.515312	0.0231549	-1.29957	-1.40282	-2.17832	UNKNOWN
C069R089	0.000115113	0.812608	0.00150626	-1.30426	-1.5176	-1.41648	Chloride intracellular channel protein 2
C109R104	0.000691841	0.697516	0.00035648	-1.30731	-1.68839	-1.42523	Hemoglobin subunit alpha
C220R141	0.00516421	0.680422	0.255706	-1.30739	-1.68733	-1.95139	Aquaporin-1
C228R071	0.00161879	0.831407	0.00553881	-1.30819	-1.57892	-1.50007	Rhesus blood group-associated glycoprotein
C196R137	0.000119827	0.548867	0.0319855	-1.31126	-1.65292	-1.30724	UNKNOWN
C231R096	0.00710622	0.767899	0.0302722	-1.31611	-1.32977	-1.64182	Probable E3 ubiquitin-protein ligase HERC4
C142R151	0.0044141	0.494421	0.00148327	-1.31787	-1.52973	-1.12324	Tripartite motif-containing protein 16
C152R001	0.00333565	0.453311	0.00389341	-1.3199	-1.94406	-1.27956	Ras-related protein Rab-39B
C191R064	0.00186306	0.887748	0.000297345	-1.32109	-1.53678	-1.45987	Rhesus blood group-associated glycoprotein
C155R129	0.000369603	0.716849	3.50863e-05	-1.32158	-1.69151	-1.61142	Protein asteroid homolog 1
C040R130	0.000222209	0.770494	9.15889e-06	-1.32316	-1.61546	-1.51892	Platelet glycoprotein IX precursor
C189R170	0.00562618	0.639214	0.00671401	-1.32325	-1.28813	-1.73334	Lysosome-associated membrane glycoprotein 3 precursor
C069R106	0.00179076	0.874293	0.00543777	-1.32377	-1.49761	-1.54702	Rhesus blood group-associated glycoprotein
C183R006	0.000487123	0.589572	0.000520325	-1.32394	-1.90174	-1.87746	Equilibrative nucleoside transporter 1
C226R135	0.00124579	0.544073	0.00105768	-1.3297	-2.25518	-2.09218	Band 3 anion exchange protein
C094R072	0.000281968	0.38536	0.0356989	-1.33014	-1.73448	-1.23045	Polyadenylate-binding protein 1-A
C113R146	0.00630222	0.77361	0.0179885	-1.33725	-1.54551	-1.24389	UNKNOWN
C046R015	0.00540243	0.936934	0.00911677	-1.34376	-1.51638	-1.47855	5-aminolevulinate synthase, erythroid-specific, mitochondrial precursor
C159R141	0.000641723	0.88895	0.410612	-1.34742	-1.39859	-1.53288	C-C motif chemokine 4 precursor
C263R125	0.00203441	0.554993	0.000560073	-1.34905	-2.15823	-1.53326	Phytanoyl-CoA hydroxylase-interacting protein
C228R104	5.05371e-05	0.432488	2.76806e-06	-1.35071	-2.17375	-1.81877	Hemoglobin subunit alpha
C051R091	0.0089312	0.594221	0.309316	-1.35544	-1.59762	-1.15784	B-cell lymphoma 6 protein homolog
C169R001	0.000769671	0.728927	0.0260311	-1.35721	-1.57054	-1.2768	Interferon regulatory factor 3
C224R010	0.000487123	0.560914	2.9768e-05	-1.35969	-2.0323	-1.54768	Uroporphyrinogen-III synthase
C223R065	0.00149397	0.670717	0.697679	-1.36061	-1.58502	-1.23849	Platelet-activating factor acetylhydrolase precursor
C011R079	0.000494153	0.851404	0.00362432	-1.36181	-1.5832	-1.59237	Rhesus blood group-associated glycoprotein
C113R019	0.000505873	0.712513	0.0364146	-1.36361	-1.61301	-1.30468	UNKNOWN
C091R104	0.00221677	0.870985	0.0060801	-1.36505	-1.63831	-1.4674	Rhesus blood group-associated glycoprotein
C104R081	0.000209389	0.568006	8.41584e-05	-1.36518	-1.96941	-2.0029	Methionine aminopeptidase 2
C225R101	0.00121332	0.683935	0.0149358	-1.3666	-1.82751	-1.43302	Crystallin J1B
C005R145	0.00169951	0.860089	0.97579	-1.36994	-1.53575	-1.31556	Antigen peptide transporter 1
C188R121	8.734e-07	0.403616	0.716551	-1.37153	-1.80466	-1.42233	Elongation factor 1-alpha
C201R012	0.00183892	0.629794	0.0833011	-1.37485	-1.52128	-1.18485	UNKNOWN
C014R134	0.0115231	0.691421	0.10952	-1.37704	-1.50814	-1.16222	Myosin regulatory light chain 2, smooth muscle isoform
C118R088	7.07407e-06	0.477402	0.769136	-1.3778	-1.78762	-1.38816	Elongation factor 1-alpha
C165R121	0.00789	0.509047	0.110515	-1.38201	-2.19743	-1.33072	UNKNOWN
C147R129	4.20653e-06	0.609858	0.000209191	-1.3836	-1.71799	-1.43099	UNKNOWN
C107R007	0.000170284	0.458253	0.000810397	-1.38457	-1.83473	-1.31055	UNKNOWN
C131R075	0.00317517	0.54249	0.0583474	-1.38557	-1.63786	-1.17349	UNKNOWN
C112R154	0.000830324	0.758058	0.00845936	-1.38869	-1.41347	-1.72291	Lysosome-associated membrane glycoprotein 3 precursor
C015R127	9.01395e-05	0.63984	0.00150967	-1.38875	-1.81844	-1.47134	Protoporphyrinogen oxidase
C139R130	0.000369989	0.47138	0.0168515	-1.38952	-1.64936	-1.20334	RING finger protein 213
C029R139	4.17892e-06	0.248127	0.706905	-1.38995	-1.88377	-1.30298	Elongation factor 1-alpha
C184R026	0.00149397	0.655574	0.00262687	-1.39644	-1.54676	-1.20818	Tripartite motif-containing protein 25
C096R025	0.000630386	0.866158	0.900431	-1.39909	-1.51227	-1.31179	Antigen peptide transporter 1
C204R074	0.0224923	0.677179	0.0678685	-1.39991	-1.31574	-1.971	UNKNOWN
C186R021	0.00189852	0.790777	0.726729	-1.40625	-1.24396	-1.50027	Proteasome subunit beta type-7 precursor
C096R082	0.0273618	0.457528	0.875803	-1.40807	-1.88535	-1.09984	Methenyltetrahydrofolate synthetase domain-containing protein
C050R079	0.0146802	0.516479	0.988906	-1.41701	-1.70586	-1.12143	Uncharacterized protein KIAA0329/KIAA0297
C239R164	0.000103494	0.603943	0.783	-1.41948	-1.6619	-1.28957	Uncharacterized protein C3orf54 homolog
C004R153	0.000985441	0.859512	0.000645604	-1.42002	-1.6476	-1.73405	Tropomodulin-4
C027R070	0.000468707	0.159774	0.186324	-1.42421	-1.5695	-1.04994	Heme-binding protein 2
C104R116	0.002332	0.264393	0.00576838	-1.42775	-1.62954	-1.0619	Nascent polypeptide-associated complex subunit alpha
C120R106	0.0480922	0.945096	0.198833	-1.42805	-1.63322	-1.38892	Cytosolic sulfotransferase 3
C194R052	6.01134e-06	0.573494	0.786293	-1.42923	-1.7719	-1.39812	Elongation factor 1-alpha
C205R094	0.0470827	0.684766	0.286632	-1.43236	-1.82348	-1.1874	Reticulon-1
C126R123	0.0298144	0.435189	0.00500344	-1.43861	-2.98749	-1.29233	Hemoglobin subunit beta
C160R086	0.00339688	0.594146	0.00723262	-1.44153	-1.55959	-1.16644	Tripartite motif-containing protein 25
C032R094	0.00270153	0.552582	4.79311e-05	-1.44234	-1.81686	-1.23441	Rhesus blood group-associated glycoprotein
C168R153	0.00173349	0.843362	0.0761896	-1.44904	-1.81883	-1.53878	Carbonic anhydrase
C088R001	0.00108865	0.167154	0.413928	-1.45171	-3.58115	-1.40576	Lumican precursor
C163R098	0.00149397	0.52498	0.00340245	-1.45414	-1.62664	-1.17555	Tripartite motif-containing protein 16
C226R102	0.000112024	0.960651	4.40307e-06	-1.45927	-1.56316	-1.45959	Aquaporin FA-CHIP
C025R081	0.00691489	0.27685	0.725506	-1.46122	-1.73202	-1.04052	Protein FAM125A
C042R117	0.00198713	0.724958	0.000434168	-1.46726	-1.51064	-1.22291	Uncharacterized protein C1orf187 precursor
C114R157	9.28345e-05	0.692484	0.000149804	-1.47027	-1.99134	-1.64052	Eukaryotic translation initiation factor 4 gamma 3
C024R049	0.0223297	0.738551	0.970568	-1.4704	-1.17929	-1.57633	UNKNOWN
C121R056	0.000940703	0.601777	0.537009	-1.47361	-2.31411	-1.61748	TSC22 domain family protein 3
C086R032	1.88709e-06	0.96405	0.000109443	-1.47665	-1.53338	-1.44798	Transposable element Tc1 transposase
C022R077	0.000170104	0.658574	7.87819e-05	-1.4853	-2.19604	-1.94705	UNKNOWN
C248R075	0.000468672	0.858773	0.00126933	-1.49001	-1.57651	-1.34559	GATA-binding factor 3
C045R067	0.00302873	0.793959	0.816922	-1.49289	-1.74399	-1.35161	ATP-binding cassette sub-family B member 9 precursor
C168R159	0.000704328	0.28711	0.022894	-1.50169	-1.46632	-1.08271	Interferon regulatory factor 1
C056R087	2.95049e-05	0.37443	0.004201	-1.50233	-1.18893	-1.26277	Deoxycytidine kinase
C071R084	0.000175538	0.644177	7.29692e-05	-1.50336	-1.34099	-1.23292	UNKNOWN
C135R080	0.0302744	0.294464	0.38626	-1.50461	-1.08043	-1.09832	UNKNOWN
C244R027	0.000393328	0.559205	0.00997834	-1.50468	-2.13187	-1.44605	UNKNOWN
C057R096	7.62305e-05	0.531428	0.00147761	-1.5064	-1.21021	-1.3072	UNKNOWN
C084R009	0.000322699	0.150849	0.456397	-1.50665	-1.29216	-1.06235	5'-AMP-activated protein kinase subunit beta-1
C033R059	0.000590012	0.824064	0.00101159	-1.50822	-1.34714	-1.30134	UNKNOWN
C023R137	0.000316123	0.720444	0.00183947	-1.50836	-1.49945	-1.2582	112899 pfam04103, CD20, CD20/IgE Fc receptor beta subunit family. This family includes the CD20 protein and the beta subunit of the high affinity receptor for IgE Fc. The high affinity receptor for IgE is a tetrameric structure consisting of a single ...
C060R022	0.0111115	0.874867	0.155053	-1.51209	-1.30322	-1.30792	Tubulin alpha-2/alpha-4 chain
C111R157	0.013921	0.278059	0.0384621	-1.51286	-1.15519	-1.06956	Galectin-9
C059R038	0.000222811	0.518042	2.59912e-06	-1.5135	-2.75117	-1.99654	Hemoglobin subunit alpha
C223R105	0.0425801	0.398701	0.194699	-1.51413	-1.11456	-1.09866	Ribosome biogenesis protein NSA2 homolog
C182R132	0.0417262	0.0768684	0.000670081	-1.51519	-1.1277	1.05474	Catechol O-methyltransferase
C070R081	0.00174994	0.477395	0.0545402	-1.51525	-1.26117	-1.15577	Galectin-9
C023R007	0.00278932	0.568498	0.545987	-1.51677	-1.65232	-1.18247	UNKNOWN
C124R095	0.00278652	0.841421	0.55932	-1.51963	-1.53043	-1.29345	Angiopoietin-related protein 1 precursor
C165R138	0.0441232	0.80423	0.510086	-1.52008	-1.1795	-1.47425	Signal-induced proliferation-associated 1-like protein 3
C097R054	0.00074148	0.934084	3.35134e-05	-1.52172	-1.59953	-1.74538	RING finger protein 151
C025R088	0.00662526	0.336899	0.00292032	-1.52335	-1.28965	-1.0657	Arrestin domain-containing protein 2
C108R129	4.9458e-05	0.633233	0.00372381	-1.52417	-1.50091	-1.25509	Poly [ADP-ribose] polymerase 12
C047R062	0.000494153	0.279641	0.00882704	-1.52441	-1.11349	-1.25453	Serine incorporator 1
C237R010	0.0478204	0.343443	0.751576	-1.52505	-1.3006	1.00623	Non-syndromic hearing impairment protein 5 homolog
C220R026	0.0461035	0.724958	0.0124379	-1.52537	-1.1356	-1.5351	Tyrosine-protein phosphatase non-receptor type 5
C011R098	0.00043741	0.924791	0.00287851	-1.52565	-1.71747	-1.75765	Tropomodulin-4
C090R139	0.0035498	0.161203	0.150566	-1.52983	-1.15758	-1.06835	Phosphatidylinositol N-acetylglucosaminyltransferase subunit P
C219R066	0.00191061	0.987697	0.041289	-1.53026	-1.5706	-1.48165	UNKNOWN
C201R102	0.00275686	0.431444	0.0619272	-1.53042	-1.40249	-1.10715	Hermansky-Pudlak syndrome 3 protein
C150R094	9.34982e-05	0.540395	0.00202217	-1.53069	-1.38959	-1.20985	Signal transducer and activator of transcription 1-alpha/beta
C209R008	0.000645015	0.676026	1.03758e-05	-1.53116	-2.45049	-1.97428	40S ribosomal protein S5
C234R136	0.0343786	0.561298	0.00906039	-1.53292	-1.1329	-1.18532	UNKNOWN
C237R129	0.0414273	0.196558	0.19375	-1.53304	-1.16215	1.00792	Zinc finger protein 135
C128R041	1.6897e-06	0.969188	4.20479e-06	-1.53426	-1.51643	-1.45746	Transposable element Tc1 transposase
C021R096	4.56033e-05	0.470087	0.439463	-1.53545	-1.31845	-1.21394	Signal transducer and activator of transcription 1-alpha/beta
C211R105	0.000115113	0.886183	0.0282055	-1.53735	-1.79143	-1.79891	UNKNOWN
C103R128	0.00226235	0.490378	0.00179799	-1.5406	-1.41327	-1.13409	UNKNOWN
C021R100	2.26255e-06	0.297206	0.0142318	-1.54084	-1.6453	-1.21432	Interferon regulatory factor 1
C220R038	0.0178107	0.851261	0.00189885	-1.54094	-1.25709	-1.53118	UNKNOWN
C225R074	0.0260813	0.848811	0.0188822	-1.54372	-1.39028	-1.24213	Hemoglobin subunit alpha-D
C100R146	0.00258388	0.340444	0.002724	-1.54696	-1.53839	-1.08051	Sacsin
C016R114	2.21085e-05	0.955369	0.0143497	-1.54748	-1.46328	-1.58174	Probable E3 ubiquitin-protein ligase HERC4
C066R012	0.0167673	0.593149	0.0414522	-1.54776	-1.64201	-1.13279	UNKNOWN
C015R036	8.04462e-05	0.239962	0.00262977	-1.54866	-1.18128	-1.20325	Deoxycytidine kinase
C007R020	0.014486	0.138643	1.45504e-05	-1.54952	-1.08758	-1.05888	Xaa-Pro dipeptidase
C217R087	0.000125327	0.554261	0.0162746	-1.55133	-1.26972	-1.26809	117849 pfam09307, MHC2-interact, CLIP, MHC2 interacting. Members of this family are found in class II invariant chain-associated peptide (CLIP), and are required for association with class II major histocompatibility complex (MHC) in the MHC class II ...
C218R073	0.00228803	0.584515	0.0105858	-1.55258	-1.37674	-1.1753	Ribose-phosphate pyrophosphokinase 2
C053R040	0.0205019	0.262796	0.00824578	-1.55405	-1.00331	-1.27219	Serine/threonine-protein kinase receptor R3 precursor
C212R073	0.0253039	0.0587394	0.222248	-1.55659	-1.3803	1.14166	Heterogeneous nuclear ribonucleoprotein L-like
C248R064	0.0184236	0.112843	0.00572264	-1.55739	-1.09432	-1.02842	NF-kappa-B inhibitor-interacting Ras-like protein 2
C165R010	0.000353501	0.125503	0.000133291	-1.5575	-1.5876	-1.03557	Poly [ADP-ribose] polymerase 14
C177R162	0.0332075	0.298477	0.237884	-1.55822	-1.19995	-1.02819	UNKNOWN
C093R037	0.00975717	0.382571	0.000185778	-1.56002	-1.06392	-1.31863	Sorting nexin-22
C233R020	0.0170526	0.158505	0.0141654	-1.5619	-1.36058	1.04513	UNKNOWN
C199R017	0.0298449	0.575023	0.00284895	-1.56733	-1.08254	-1.42694	Polymeric immunoglobulin receptor precursor
C048R165	0.00386843	0.787501	0.134313	-1.56844	-1.93659	-1.42551	UNKNOWN
C171R117	0.000294044	0.150849	0.990123	-1.57029	-1.09124	-1.24214	UNKNOWN
C142R063	0.000182713	0.251797	0.0344525	-1.57202	-1.52366	-1.11	ATP-binding cassette sub-family B member 9 precursor
C020R127	0.00213485	0.826907	0.00217657	-1.57343	-1.63566	-1.33335	UNKNOWN
C216R118	3.93249e-05	0.952788	0.410698	-1.57393	-1.48178	-1.61478	Interferon-induced guanylate-binding protein 1
C158R131	0.00179076	0.869888	0.806575	-1.57855	-1.35236	-1.59916	Interferon-induced guanylate-binding protein 1
C080R051	0.0131296	0.275795	0.480508	-1.57974	-1.29879	-1.02838	Actin-related protein 2/3 complex subunit 1A
C123R061	0.0236474	0.0610089	0.00180874	-1.58399	-1.21538	1.08434	Hepatocellular carcinoma-associated antigen 127
C214R116	0.0398408	0.476105	2.85704e-05	-1.58625	-1.11313	-1.17379	Dipeptidyl-peptidase 1 precursor
C154R150	4.48203e-05	0.586012	0.000149804	-1.58635	-1.29187	-1.32365	Interferon-induced 35 kDa protein homolog
C051R093	1.53035e-06	0.613793	0.00181335	-1.58913	-2.18445	-1.7717	Katanin p60 ATPase-containing subunit
C055R004	0.000538421	0.787501	0.0706569	-1.59136	-1.30996	-1.42611	Probable E3 ubiquitin-protein ligase HERC4
C262R150	0.000115113	0.94775	0.0324174	-1.59596	-1.45493	-1.50484	60S acidic ribosomal protein P2
C237R013	1.43352e-06	0.0880222	4.05671e-05	-1.60103	-1.37331	-1.12321	Interferon-induced protein 44
C246R082	1.75392e-06	0.680088	0.000144596	-1.60196	-2.1556	-1.87985	Katanin p60 ATPase-containing subunit
C175R133	0.00299238	0.117765	0.460918	-1.60245	-1.22847	-1.0296	Glia-derived nexin precursor
C098R162	3.03058e-06	0.903528	0.00111522	-1.60478	-1.47569	-1.46109	Probable E3 ubiquitin-protein ligase HERC4
C230R063	3.77913e-05	0.447603	0.000262336	-1.60545	-1.40357	-1.22284	Ubiquitin-like modifier-activating enzyme 1 X
C225R039	0.00296747	0.709272	0.00763092	-1.60668	-1.27836	-1.31765	Ribose-phosphate pyrophosphokinase 2
C070R123	8.25449e-05	0.949295	0.115419	-1.60677	-1.46546	-1.52412	60S acidic ribosomal protein P2
C257R085	0.00419961	0.593149	0.166796	-1.60784	-1.27384	-1.22403	Elongation factor 1-alpha, somatic form
C230R050	0.00647849	0.756927	0.997481	-1.61075	-1.33042	-1.28156	UNKNOWN
C243R116	0.00939881	0.0769631	0.027678	-1.61341	-1.24778	1.04094	Mitochondrial ornithine transporter 1
C168R156	0.00872392	0.795195	0.210542	-1.61403	-1.2594	-1.44114	Interferon-induced guanylate-binding protein 1
C257R070	0.0046209	0.552775	0.00473623	-1.61469	-2.64737	-1.44836	Hemoglobin subunit alpha-4
C069R002	0.009861	0.215011	0.14521	-1.61489	-1.24656	-1.03607	UNKNOWN
C132R040	0.000599632	0.448723	0.000132343	-1.61696	-1.19716	-1.30171	PLAC8-like protein 1
C245R054	6.00305e-08	0.233062	0.000330096	-1.61722	-1.63598	-1.24811	BAG family molecular chaperone regulator 3
C095R144	0.0405371	0.0940372	0.0319125	-1.61786	1.00492	-1.07546	Mediator of RNA polymerase II transcription subunit 8
C098R074	1.43352e-06	0.638599	0.000190296	-1.61959	-1.38065	-1.37277	Interferon-induced 35 kDa protein homolog
C153R043	1.47949e-05	0.539309	3.78052e-06	-1.62305	-1.29835	-1.35111	Interferon-induced 35 kDa protein homolog
C020R077	0.0254084	0.300189	0.156113	-1.62552	-1.29935	-1.0183	118722 pfam10195, Phospho_p8, DNA-binding nuclear phosphoprotein p8. P8 is a short 80-82 amino acid protein that is conserved from nematodes to humans. It carries at least one protein kinase C domain suggesting a possible role in signal transduction a...
C258R073	0.0400338	0.0641839	0.0002148	-1.6294	-1.02057	-1.01722	UNKNOWN
C086R136	0.00473756	0.829971	1.72914e-06	-1.63151	-1.31932	-1.42092	[Pyruvate dehydrogenase [lipoamide]] kinase isozyme 1, mitochondrial precursor
C065R088	1.25572e-07	0.297008	4.46162e-06	-1.63302	-1.70368	-1.27836	Peroxisomal proliferator-activated receptor A-interacting complex 285 kDa protein
C001R061	0.0014269	0.171774	0.0202631	-1.63465	-1.08401	-1.23099	FUN14 domain-containing protein 1
C244R055	5.29621e-06	0.279641	1.77554e-05	-1.63734	-1.83641	-1.2394	NFX1-type zinc finger-containing protein 1
C006R109	0.0089312	0.862927	0.02723	-1.63777	-1.39987	-1.3483	UNKNOWN
C232R155	0.000967016	0.319882	0.312975	-1.64162	-1.28379	-1.1501	Histone H1x
C128R070	0.000271539	0.498651	0.00407433	-1.64347	-1.84365	-1.26167	Sacsin
C058R125	8.00484e-05	0.419042	0.000263399	-1.64768	-1.3129	-1.24938	Ribonuclease T2 precursor
C261R101	7.62305e-05	0.106126	0.208561	-1.64809	-1.49821	-1.06467	UNKNOWN
C221R159	0.00259833	0.336474	0.00706621	-1.6509	-1.41172	-1.09863	Eukaryotic translation initiation factor 3 subunit M
C025R107	4.0856e-06	0.166367	0.10817	-1.65171	-1.4742	-1.15393	Cell surface glycoprotein 1 precursor
C153R044	0.000704328	0.388404	0.00419056	-1.65552	-2.42012	-1.31691	Interferon-induced guanylate-binding protein 1
C001R050	9.4152e-06	0.878804	0.00413338	-1.6556	-1.85292	-1.5902	Probable ATP-dependent RNA helicase DDX58
C228R081	0.00243484	0.111237	0.00245193	-1.65745	-1.11147	-1.11858	Ras-related protein Rab-1A
C019R055	0.00374971	0.191158	0.317997	-1.65864	-1.36732	-1.03157	Actin-related protein 2/3 complex subunit 1A
C095R002	0.000470231	0.189533	0.0649386	-1.66095	-1.226	-1.14421	Granulins precursor
C221R161	0.022502	0.495716	0.583351	-1.6635	-1.2794	-1.12334	CD9 antigen
C248R144	2.6181e-06	0.812608	0.000399942	-1.66664	-2.00917	-2.0297	UNKNOWN
C198R003	0.000310914	0.361071	0.300338	-1.6706	-1.2862	-1.21462	113281 pfam04505, CD225, Interferon-induced transmembrane protein. This family includes the human leukocyte antigen CD225, which is an interferon inducible transmembrane protein, and is associated with interferon induced cell growth suppression.
C098R168	3.36499e-05	0.708766	0.000388946	-1.67373	-1.94897	-1.48064	Protein deltex-3-like
C108R085	0.0128855	0.172328	0.140777	-1.67752	-1.12875	-1.08058	Myelin-associated glycoprotein precursor
C085R025	0.0225077	0.355091	2.99757e-05	-1.67881	-1.12731	-1.16213	Receptor expression-enhancing protein 5
C120R099	8.16253e-07	0.335906	4.20479e-06	-1.68053	-1.43868	-1.26872	UNKNOWN
C078R120	0.000182713	0.901112	0.0846806	-1.68223	-1.812	-1.53387	Crystallin J1B
C127R026	0.000305372	0.294039	0.475867	-1.68299	-1.18936	-1.27249	Phosphoinositide-3-kinase-interacting protein 1 precursor
C103R124	0.0305621	0.150132	0.0365099	-1.68659	1.02233	-1.19741	UPF0463 protein C6orf35 homolog
C230R061	0.0100579	0.829447	0.0759546	-1.68936	-1.45072	-1.32757	Interferon-induced, double-stranded RNA-activated protein kinase
C232R056	0.0148726	0.130626	0.00253841	-1.68946	-1.18123	-1.01383	Zinc finger protein 330
C262R052	9.87918e-05	0.820443	0.659728	-1.68995	-1.48323	-1.42582	Interferon-induced guanylate-binding protein 1
C153R081	0.00185137	0.0768904	0.0134114	-1.69011	-1.21596	-1.03452	Mitochondrial ornithine transporter 1
C094R163	0.0271276	0.150849	0.101116	-1.69091	-1.69203	1.1135	Heme-binding protein 2
C070R067	4.36566e-06	0.585105	0.00658093	-1.69121	-1.32521	-1.52264	UNKNOWN
C122R015	0.0167313	0.270038	0.00288499	-1.69283	-1.22435	-1.06433	Mitochondrial ornithine transporter 1
C004R051	0.000510956	0.229815	0.02779	-1.6936	-1.24567	-1.16389	Mitochondrial ornithine transporter 1
C129R018	0.0050262	0.0833783	0.0123418	-1.69397	-1.14038	-1.04941	Mitochondrial ornithine transporter 1
C156R085	3.75823e-07	0.406735	0.0371668	-1.69856	-1.67095	-1.31316	TRAF and TNF receptor-associated protein homolog
C259R043	3.90602e-05	0.256882	0.000119275	-1.69936	-1.3694	-1.18933	Nicotinamide phosphoribosyltransferase
C174R165	0.0396317	0.238514	0.997244	-1.70161	-1.38651	1.0455	UNKNOWN
C051R050	0.0103095	0.108933	0.636355	-1.70211	-1.31899	1.03673	UNKNOWN
C241R146	7.46829e-05	0.0523538	0.836629	-1.70339	-1.43892	-1.03038	NF-kappa-B inhibitor epsilon
C222R169	0.017376	0.138818	0.0265042	-1.70516	-1.18344	-1.0132	Nucleoside diphosphate kinase 3
C031R158	1.15936e-05	0.648404	0.294559	-1.70539	-1.5836	-1.3532	Plasminogen activator inhibitor 1 RNA-binding protein
C096R050	0.02668	0.0966259	0.0302971	-1.71954	-1.2936	1.08289	Cytokine receptor-like factor 3
C215R152	7.65895e-05	0.689309	0.0016819	-1.72058	-2.69331	-2.38936	Hemoglobin subunit beta
C188R138	6.79925e-05	0.579264	0.0325629	-1.72076	-2.10239	-1.42945	Peroxisomal proliferator-activated receptor A-interacting complex 285 kDa protein
C225R052	0.0237463	0.239962	0.501742	-1.72903	-1.2662	-1.02037	Actin-related protein 2/3 complex subunit 1A
C188R147	0.000589991	0.160808	0.000385456	-1.72926	-1.18438	-1.17382	Peroxisomal proliferator-activated receptor A-interacting complex 285 kDa protein
C020R132	0.000882183	0.574611	0.00450621	-1.73031	-1.34376	-1.29561	UNKNOWN
C160R124	0.00065476	0.0765199	0.442957	-1.73031	-1.23877	-1.06256	Repressor of RNA polymerase III transcription MAF1 homolog
C031R032	0.0326911	0.0664867	0.0992106	-1.73148	-1.01206	-1.04853	UNKNOWN
C037R037	0.0239947	0.0515488	0.80905	-1.73483	-1.13622	1.05038	Tryptophan-rich protein
C150R046	1.46842e-06	0.660679	0.00417361	-1.73686	-1.70872	-2.23506	Interleukin-20 receptor alpha chain precursor
C219R131	0.000115323	0.985648	0.915607	-1.73944	-1.64833	-1.65198	Tubulin beta-6 chain
C184R095	0.0326663	0.34415	0.184488	-1.7404	-1.20186	-1.08843	Granulins precursor
C143R069	0.00943716	0.841821	0.316776	-1.74438	-1.34223	-1.56739	Zinc-binding protein A33
C007R095	1.62776e-08	0.455886	4.21824e-06	-1.74512	-2.17994	-1.59763	UNKNOWN
C031R136	0.0103151	0.3367	0.0745182	-1.75246	-1.06975	-1.37036	Protein-glutamine gamma-glutamyltransferase 2
C185R007	0.0300761	0.348906	0.112209	-1.75628	-1.11487	-1.17745	Nicotinamide phosphoribosyltransferase
C079R095	0.000190234	0.779463	0.0536701	-1.75695	-1.89115	-1.46659	Crystallin J1B
C123R074	3.75823e-07	0.386877	0.000184946	-1.75865	-1.41336	-1.36113	UNKNOWN
C069R076	0.00186619	0.834653	0.309667	-1.76064	-1.59626	-1.39797	Thymus-specific serine protease precursor
C065R069	0.00833989	0.0899225	0.10048	-1.76077	-1.75678	1.10846	CUG-BP- and ETR-3-like factor 4
C007R135	7.33042e-06	0.217949	0.000400171	-1.76134	-1.48814	-1.19687	UNKNOWN
C107R024	0.0301217	0.219205	0.00469801	-1.76682	-1.25573	-1.00616	UNKNOWN
C085R129	0.0167053	0.0616765	0.00380445	-1.76922	-1.02195	-1.07826	WW domain-binding protein 2
C009R115	0.0003621	0.288636	0.000563388	-1.76941	-1.25913	-1.23488	Ribonuclease T2 precursor
C143R071	0.0385644	0.285454	0.645365	-1.7705	-1.39262	1.01833	TM2 domain-containing protein 2 precursor
C154R075	0.000571927	0.107443	0.244416	-1.77095	-1.31573	-1.07011	T-box transcription factor TBX15
C258R037	1.03548e-06	0.471726	0.0120959	-1.77665	-1.72271	-1.35087	Interferon regulatory factor 7
C005R062	8.88698e-05	0.17373	0.00774126	-1.78245	-1.19774	-1.2726	Deoxycytidine kinase
C221R121	0.00330626	0.184517	0.000242098	-1.78499	-1.09006	-1.24991	Proteasome subunit beta type-9 precursor
C256R024	0.0022187	0.757442	0.122683	-1.78828	-1.73818	-1.35172	Thymus-specific serine protease precursor
C009R147	2.58059e-05	0.191129	0.0026083	-1.7885	-1.30574	-1.22981	Putative helicase MOV-10
C236R043	0.00030002	0.305327	4.21824e-06	-1.79101	-1.36249	-1.20005	Interferon-induced GTP-binding protein Mx
C029R147	0.0209647	0.145321	0.0671276	-1.79256	-1.28028	1.0239	BRICHOS domain-containing protein C16orf79
C162R055	0.0157382	0.0586583	0.0142753	-1.79281	-1.13823	1.01774	Nucleoside diphosphate kinase 3
C182R049	0.00365696	0.422994	0.575443	-1.79669	-1.35085	-1.18235	Peroxiredoxin-2
C152R095	0.00644899	0.674886	8.98514e-05	-1.79756	-1.28782	-1.4062	Down syndrome cell adhesion molecule precursor
C223R062	9.01125e-05	0.146267	0.0032967	-1.79826	-1.37536	-1.1387	Granulins precursor
C203R090	7.2899e-08	0.760988	3.07163e-06	-1.80424	-1.58031	-1.55046	Galectin-3-binding protein precursor
C085R079	0.0298178	0.515023	0.00875402	-1.80732	-3.46839	-1.30619	Hemoglobin subunit beta-2
C068R154	0.00856704	0.538052	0.175083	-1.80878	-1.43668	-1.18354	Pleiotrophic factor-alpha-2 precursor
C185R074	0.000316123	0.166802	0.0793653	-1.8181	-1.3707	-1.12351	UNKNOWN
C186R115	0.000572847	0.322722	0.00249368	-1.81848	-1.21253	-1.32587	Thioredoxin-interacting protein
C053R043	0.000678785	0.945096	0.0289198	-1.81965	-2.0176	-1.71865	Glycylpeptide N-tetradecanoyltransferase 1
C052R148	0.0215202	0.300189	0.887297	-1.82177	-1.06892	-1.26092	Thioredoxin-dependent peroxide reductase, mitochondrial precursor
C057R028	0.000384334	0.501728	0.00435285	-1.82476	-1.34536	-1.33826	Thioredoxin-interacting protein
C240R121	0.00802376	0.849525	0.287954	-1.82863	-1.56437	-1.40844	Flavin reductase
C144R080	0.000803425	0.0944841	0.00252245	-1.82967	-1.17145	-1.1405	Mitochondrial ornithine transporter 1
C033R162	0.000165452	0.141511	0.244988	-1.83191	-1.53771	-1.09341	Pyrin
C170R046	0.00484424	0.687428	0.0912875	-1.83562	-1.343	-1.39797	Solute carrier family 25 member 40
C118R132	0.00319882	0.198374	0.133369	-1.83702	-1.21174	-1.14441	Cyclin-I
C248R073	1.46842e-06	0.542464	0.00608351	-1.83718	-1.48491	-1.43273	Tripartite motif-containing protein 39
C036R065	0.000492481	0.319237	0.165126	-1.83901	-1.37251	-1.20638	Nicotinamide riboside kinase 2
C135R034	0.000504503	0.849525	0.00711564	-1.84447	-1.98161	-1.55213	Ubiquitin-protein ligase E3A
C145R127	5.00268e-06	0.0515488	0.000669438	-1.85373	-1.54311	-1.09019	UNKNOWN
C037R023	9.06846e-05	0.0944841	0.0072972	-1.85905	-1.25752	-1.16695	Granulins precursor
C165R026	0.022502	0.607034	0.00405662	-1.86384	-1.23842	-2.39523	RING finger protein 151
C106R044	1.27885e-06	0.363937	0.000114992	-1.86439	-1.4551	-1.36715	Ubl carboxyl-terminal hydrolase 18
C124R093	0.00715601	0.359812	0.0243947	-1.86757	-1.64897	-1.08341	UNKNOWN
C058R152	0.000742941	0.529514	0.00795557	-1.8759	-1.64527	-1.25892	Interferon-induced very large GTPase 1
C255R135	0.000265971	0.352053	5.64369e-05	-1.87655	-1.20765	-1.50167	Ubiquitin-like modifier-activating enzyme 1
C104R072	0.00507186	0.184617	0.404671	-1.88067	-1.21586	-1.11964	Iron-responsive element-binding protein 2
C202R049	0.000300951	0.860617	0.000128325	-1.88072	-1.57104	-1.96907	L-amino-acid oxidase precursor
C180R009	0.0363629	0.259767	0.261323	-1.88188	-1.51531	1.04389	UNKNOWN
C151R122	0.00853862	0.198618	0.102867	-1.88507	-1.68826	1.01642	Retinol dehydrogenase 3
C259R059	0.000143239	0.923846	0.243686	-1.88953	-2.1192	-1.77078	Carbonic anhydrase
C249R090	5.77036e-08	0.0994504	5.03507e-05	-1.89196	-2.02417	-1.26227	Peroxisomal proliferator-activated receptor A-interacting complex 285 kDa protein
C074R101	0.000159722	0.462683	0.273809	-1.89211	-1.66746	-1.27524	UNKNOWN
C117R010	0.0035238	0.534057	0.593824	-1.89882	-1.24824	-1.42804	5'-nucleotidase precursor
C167R041	3.01418e-06	0.050839	0.002724	-1.91115	-1.27652	-1.20485	Granulins precursor
C026R087	0.000108879	0.275795	0.000498181	-1.91378	-1.33105	-1.28736	Nicotinamide phosphoribosyltransferase
C090R019	0.00578508	0.561776	0.10483	-1.91987	-1.25472	-1.42144	UNKNOWN
C165R101	0.000491501	0.325818	0.0164823	-1.92255	-1.35255	-1.25446	UNKNOWN
C087R065	2.29159e-05	0.106301	0.000614115	-1.9238	-1.22275	-1.28686	Deoxycytidine kinase
C066R044	8.02866e-05	0.933096	0.00202084	-1.92381	-2.32005	-2.09572	Mitoferrin-1
C094R006	0.0395289	0.18655	0.0249939	-1.92467	-1.28408	1.02584	Secreted frizzled-related protein 1 precursor
C145R156	2.07069e-05	0.0705583	0.000176985	-1.94407	-1.20651	-1.26126	Tripartite motif-containing protein 39
C041R022	1.36547e-08	0.336196	1.90725e-06	-1.95013	-2.09085	-1.4831	Interferon-induced GTP-binding protein Mx
C123R070	0.00372894	0.769708	0.288922	-1.96782	-1.54935	-1.44156	Flavin reductase
C182R013	0.0064786	0.653065	0.0517208	-1.97935	-1.35758	-1.42934	UNKNOWN
C091R035	0.000292861	0.109645	0.575202	-1.98895	-1.34042	-1.1328	UNKNOWN
C206R119	0.00158861	0.519503	0.0741473	-1.99281	-1.59816	-1.26794	Junctophilin-3
C250R141	0.0064786	0.18577	1.129e-05	-1.99324	-1.25956	-1.10512	Receptor expression-enhancing protein 5
C045R147	9.07918e-05	0.0590784	0.000509495	-1.99605	-1.3758	-1.0949	Zinc finger protein 313
C134R038	3.08902e-05	0.987239	0.000110124	-2.01008	-1.90088	-1.89131	30070 cd01439, TCCD_inducible_PARP_like, Poly(ADP-ribose) polymerases catalyse the covalent attachment of ADP-ribose units from NAD+ to itself and to a limited number of other DNA binding proteins, which decreases their affinity for DNA. Poly(ADP-ribos...
C105R163	0.00630222	0.081359	0.0033134	-2.06781	-1.11053	-1.1228	UNKNOWN
C202R054	0.0049855	0.362836	0.0105513	-2.07879	-1.52587	-1.15498	Poly [ADP-ribose] polymerase 11
C164R142	0.000583569	0.084536	0.0582267	-2.10047	-1.13088	-1.27128	Leukocyte cell-derived chemotaxin 2 precursor
C156R080	4.57359e-06	0.208938	0.00569562	-2.10585	-1.58864	-1.2919	Probable ATP-dependent RNA helicase DHX58
C203R119	0.046103	0.51232	0.113467	-2.12452	-2.99218	-1.12182	Hemoglobin subunit beta-1
C178R161	1.84782e-08	0.0938442	0.000324977	-2.13137	-1.64871	-1.32397	UNKNOWN
C249R112	0.000204637	0.267563	0.00105153	-2.13347	-1.4374	-1.28036	Zinc-binding protein A33
C012R111	0.000966953	0.207165	0.0173163	-2.1413	-2.06622	-1.08962	Heme-binding protein 2
C260R153	1.24697e-06	0.509899	0.000214116	-2.15059	-2.5351	-1.62985	Interferon-induced protein 44
C176R046	0.00583414	0.147349	0.0938294	-2.16762	-1.34031	-1.06761	Actin-related protein 2/3 complex subunit 1A
C041R120	2.75826e-06	0.298716	0.000190296	-2.17351	-1.44092	-1.50922	Signal transducer and activator of transcription 1-alpha/beta
C189R116	5.52319e-08	0.404688	9.23364e-06	-2.1834	-1.79227	-1.53099	UNKNOWN
C074R105	3.17308e-05	0.0758827	0.0001018	-2.18396	-1.36559	-1.20899	CD9 antigen
C204R144	0.0199155	0.0871814	0.391947	-2.19144	-1.24514	1.02655	Protein kinase C and casein kinase substrate in neurons protein 2
C120R086	2.33914e-06	0.569058	0.144076	-2.20236	-2.74486	-1.73557	Signal transducer and activator of transcription 1
C075R055	0.0222247	0.286974	5.02328e-05	-2.20386	-1.29873	-1.11604	Putative aminopeptidase W07G4.4
C219R041	1.03548e-06	0.595527	5.81308e-05	-2.22105	-1.95846	-1.59045	Peroxisomal membrane protein 2
C093R047	0.00717139	0.0734419	0.0431896	-2.22736	-1.33276	1.0175	Betaine--homocysteine S-methyltransferase 1
C002R021	6.01134e-06	0.609585	2.99551e-05	-2.22945	-1.58899	-1.73774	Galectin-3-binding protein precursor
C050R143	1.31868e-07	0.0705583	2.66459e-05	-2.27482	-1.38583	-1.42639	Tyrosine-protein kinase SRK2
C236R163	8.00356e-08	0.695275	7.90042e-06	-2.27564	-1.99778	-1.74386	Galectin-3-binding protein precursor
C005R124	0.000535202	0.205337	0.444698	-2.28111	-1.32541	-1.30154	Nicotinamide riboside kinase 2
C261R053	0.0265339	0.740536	0.551398	-2.3453	-1.34678	-1.99429	Tetraspanin-3
C131R108	0.000605689	0.10502	0.240451	-2.38308	-1.20216	-1.30219	Nicotinamide riboside kinase 2
C012R022	0.0168812	0.796379	0.485484	-2.4014	-2.17199	-1.49458	UNKNOWN
C043R058	0.000414221	0.356321	0.862816	-2.41039	-2.14001	-1.27202	Beta-crystallin A4
C022R103	3.8386e-05	0.147407	0.00653357	-2.47436	-1.59755	-1.27268	Ubl carboxyl-terminal hydrolase 18
C143R078	4.07089e-07	0.611258	0.00565772	-2.50075	-2.04751	-1.75452	Interferon regulatory factor 7
C064R002	0.000136901	0.512178	0.00906039	-2.50448	-1.90482	-1.48289	Ubiquitin
C255R144	5.77036e-08	0.159774	2.73372e-06	-2.62141	-2.35791	-1.45422	Ubiquitin
C254R010	5.77036e-08	0.994344	1.7614e-08	-2.66443	-2.7917	-2.71071	Zinc-binding protein A33
C219R022	1.54836e-06	0.0898918	0.000110276	-2.67796	-1.44124	-1.48594	XIAP-associated factor 1
C007R087	0.00125945	0.0924098	0.0247864	-2.74692	-2.02113	1.00846	Heme-binding protein 2
C164R112	8.90417e-09	0.199499	9.89274e-08	-2.82986	-1.77791	-1.79096	UNKNOWN
C098R130	0.00926142	0.553154	0.862543	-2.84593	-2.92008	-1.32653	High choriolytic enzyme 1 precursor
C094R128	0.0464062	0.321577	0.605312	-3.03751	-1.22008	-1.2735	UNKNOWN
C132R134	0.0420787	0.807478	0.921664	-3.13108	-1.80934	-1.7917	Uncharacterized protein C2orf33

## Sheet: Pnk.iFx_infxtime.AK
Probe ID	Corrected. p-value (inf main)	Corrected p-value (inf x time interaction)	Corrected p-value (time main)	Fold change (3 dpe Inf vs Con)	Fold change (6 dpe Inf vs Con)	Fold change (9 dpe Inf vs Con)	Description
C189R085	5.48727e-06	0.000992931	0.00166086	-2.341	-1.63198	1.14233	UNKNOWN
C162R023	0.009861	0.00212482	0.867306	1.88623	1.20063	-1.24224	ATPase family AAA domain-containing protein 3
C070R070	0.522724	0.00636674	0.045143	1.62297	-1.05212	-2.04857	Cryptochrome-1
C036R015	0.920875	0.00636674	0.0224213	1.51034	-1.32314	-1.18104	Proto-oncogene tyrosine-protein kinase FYN
C198R082	0.520089	0.00636674	0.713026	-1.12063	-1.2343	1.65447	Alpha-mannosidase 2C1
C031R012	0.258708	0.00636674	0.224854	-1.56871	1.10802	1.11759	Syntaxin-7
C076R082	0.856614	0.00636674	0.492953	-1.57724	1.30808	1.13579	Beta-lactamase-like protein 2
C145R141	0.0956499	0.00636674	0.000545166	-1.71813	-1.05906	1.22391	PQ loop repeat-containing protein 3 precursor
C053R026	0.990165	0.0064286	0.000177746	-1.86321	1.59665	1.15924	Beta-galactoside-binding lectin
C067R099	0.203993	0.00703064	0.00013868	-1.54551	1.80499	1.34057	Beta-galactoside-binding lectin
C023R169	0.109006	0.00711118	0.0231549	-1.50061	-1.01098	1.13122	UNKNOWN
C066R137	0.0537301	0.00711118	0.000632374	-1.52784	-1.05682	1.13721	Eukaryotic translation initiation factor 4E-binding protein 2
C074R120	0.00450393	0.00727636	0.00320223	1.58026	1.21149	-1.13098	rRNA 2'-O-methyltransferase fibrillarin
C192R162	0.215475	0.00727636	0.18437	-1.60108	1.00524	1.1921	Microsomal glutathione S-transferase 3
C134R158	0.163985	0.00727636	0.00927403	-1.63447	-1.16328	1.31349	P2Y purinoceptor 11
C141R080	0.203013	0.00734903	0.0795665	-1.92507	1.15695	1.11474	Tryptophan-rich protein
C066R146	0.936899	0.00736334	0.00108352	-1.46148	1.50105	1.00421	28S ribosomal protein S17, mitochondrial precursor
C027R100	0.181579	0.00736334	0.000447261	-1.59216	1.03514	1.14088	COMM domain-containing protein 3
C048R019	0.000154155	0.00744107	0.00505153	1.93541	1.33043	-1.05771	Sarcoplasmic/endoplasmic reticulum calcium ATPase 2
C133R080	0.38896	0.00744107	0.019752	-1.56445	1.04098	1.20938	PQ loop repeat-containing protein 3 precursor
C154R081	0.0219541	0.00756587	0.430644	1.89194	1.26446	-1.24733	Probable ATP-dependent RNA helicase DDX5
C180R124	0.0930968	0.0076304	0.00463673	2.83262	2.34561	-2.11819	UNKNOWN
C057R039	6.43577e-05	0.0076304	0.164774	1.81766	1.98342	-1.11843	Cytochrome c
C074R076	0.670801	0.0076304	0.000294963	1.6292	-1.22505	-1.15893	UNKNOWN
C045R050	0.33372	0.0076304	0.000185914	-1.42542	1.52255	1.24496	Beta-galactoside-binding lectin
C095R151	0.108962	0.0076304	0.00535545	-1.56749	1.1259	1.00168	Transcription initiation factor TFIID subunit 13
C134R121	4.72512e-05	0.0076304	0.0263534	-2.26226	-1.01406	-1.30038	Leukocyte cell-derived chemotaxin 2 precursor
C047R124	8.00356e-08	0.00771426	0.000447261	2.11371	1.62902	1.08071	Protein ARMET precursor
C201R030	0.0521414	0.00771426	0.250837	1.62285	1.26857	-1.26479	Ribosomal L1 domain-containing protein 1
C159R108	0.167563	0.00810632	0.00084692	-1.49786	1.83686	1.35938	Beta-galactoside-binding lectin
C221R024	0.00395026	0.00812176	0.426554	1.75769	1.78188	-1.2693	Inorganic pyrophosphatase
C077R135	0.119787	0.00812176	0.0535575	-1.16221	1.58729	1.0294	Proteasome subunit alpha type-1
C129R079	0.313157	0.00857497	0.0106579	1.51247	-1.13355	-1.06553	UNKNOWN
C073R065	0.429992	0.00857497	0.000190296	-1.54322	1.70963	1.22447	Beta-galactoside-binding lectin
C162R085	1.54836e-06	0.00863623	0.000517725	1.60261	1.77781	-1.00114	Coiled-coil domain-containing protein 43
C016R073	0.254072	0.00899101	0.0039744	-1.59343	1.0724	1.12565	PQ loop repeat-containing protein 3 precursor
C173R155	0.154417	0.00931636	0.0303971	-1.59857	1.10182	1.0486	UPF0414 transmembrane protein C20orf30 homolog
C089R099	0.43286	0.00960178	0.000118246	-1.52364	1.71342	1.20259	Beta-galactoside-binding lectin
C177R124	0.0443904	0.00975423	6.4294e-05	-1.58643	-1.09101	1.13522	E3 ubiquitin-protein ligase MARCH3
C162R124	0.107987	0.00987259	0.022372	1.66657	1.85827	-1.55884	UNKNOWN
C168R120	0.145874	0.00987259	0.0128741	1.61243	1.00766	-1.14967	Polyhomeotic-like protein 1
C116R037	0.123078	0.00987259	0.00495483	-1.53312	1.08419	1.0332	26S proteasome non-ATPase regulatory subunit 9
C199R146	6.91598e-07	0.00987259	0.0658925	-1.65972	-1.32366	-1.05017	UNKNOWN
C210R114	0.124649	0.00987259	0.00154786	-1.71874	1.11364	1.03851	6-pyruvoyl tetrahydrobiopterin synthase
C148R059	0.0237168	0.0100487	0.21585	2.40902	1.65509	-1.44203	FK506-binding protein 5
C032R120	0.375459	0.0101213	0.00138143	1.9121	-1.03669	-1.31253	Mast cell immunoreceptor signal transducer
C133R020	3.52438e-05	0.0101213	0.314393	1.85741	2.06885	-1.07661	Cytochrome c
C129R130	0.00072579	0.0103339	0.447103	1.60288	1.48927	-1.1236	UNKNOWN
C087R082	0.168035	0.0103339	0.189191	-1.5338	-1.03917	1.17003	Microsomal glutathione S-transferase 3
C112R167	0.526061	0.0103339	4.75618e-05	-1.67283	1.23049	1.10582	Aminopeptidase N
C181R158	0.0649549	0.0106119	0.00313432	-1.68915	-1.05262	1.13374	6-pyruvoyl tetrahydrobiopterin synthase
C213R018	0.821038	0.011183	0.000499789	1.80054	-1.10492	-1.45781	Mast cell immunoreceptor signal transducer
C155R069	0.68278	0.011183	0.0018338	-1.67441	1.23389	1.16845	Coronin-7
C249R013	0.000159722	0.011183	0.00933442	-2.12167	-2.15651	1.14174	Transcription cofactor HES-6
C069R140	0.136789	0.0112432	0.444455	1.55104	1.29905	-1.31987	Ribosomal L1 domain-containing protein 1
C228R120	0.128038	0.0112432	5.40892e-05	1.16528	-2.14764	1.04951	Small conductance calcium-activated potassium channel protein 3
C102R030	0.22313	0.0112432	0.619776	-1.78839	-1.09907	1.30923	Transmembrane protein 120A
C165R038	0.244036	0.0112978	0.000149804	-2.02929	1.19576	1.09089	Aminopeptidase N
C101R067	0.137121	0.0114527	0.00147839	-2.00195	-1.00081	1.1926	P2Y purinoceptor 11
C102R032	0.000294692	0.011868	0.160215	1.83044	1.54159	-1.09465	Stress-70 protein, mitochondrial precursor
C189R069	0.0262917	0.011868	0.000521353	-1.84162	1.04655	-1.01482	Lysyl-tRNA synthetase
C226R094	1.62776e-08	0.0118764	1.34574e-05	2.71514	1.665	1.27994	DnaJ homolog subfamily B member 11 precursor
C090R169	0.247904	0.0118764	0.000388946	1.74657	1.35364	-1.4929	UNKNOWN
C050R121	2.63255e-05	0.0118764	0.0237847	1.51829	1.28539	-1.00652	UNKNOWN
C089R109	0.469106	0.0118764	0.000758128	-1.5124	1.56161	1.27472	Beta-galactoside-binding lectin
C208R154	4.87218e-06	0.0119588	0.0191056	1.60146	1.69563	-1.00495	Heat shock 70 kDa protein 4
C185R167	0.0556355	0.0119588	0.000149804	-1.2718	1.60379	1.3322	Beta-galactoside-binding lectin
C168R121	2.19417e-07	0.0123229	0.0430255	1.54033	2.03699	1.09876	Inorganic pyrophosphatase
C180R049	0.454507	0.0129452	0.00573256	-1.61359	1.2038	1.06962	Vesicle transport protein SEC20
C153R154	0.39448	0.0130208	0.00794804	-1.50642	1.11785	1.09026	Syntaxin-7
C223R113	0.450538	0.0130208	1.4634e-09	-1.50741	1.14459	1.08491	Peroxiredoxin
C061R083	0.917007	0.0133878	0.000762821	-1.78313	1.63383	1.16306	Beta-galactoside-binding lectin
C006R065	0.000132137	0.0135519	0.188182	1.56825	1.52595	-1.06136	ATP-binding cassette sub-family F member 2
C161R023	0.173555	0.0136308	1.17934e-05	1.51035	-1.22504	1.12427	Core histone macro-H2A.1
C158R111	0.043534	0.0136785	9.89274e-08	1.71817	-1.09218	1.04663	UNKNOWN
C120R084	0.295737	0.0136785	0.0270076	-1.55275	1.13949	1.04716	Transcription initiation factor TFIID subunit 11
C032R023	0.171546	0.0138387	0.113068	1.58576	1.13512	-1.24185	Tudor and KH domain-containing protein
C029R117	0.893359	0.014354	0.0850512	-1.52015	1.25688	1.14806	39S ribosomal protein L37, mitochondrial precursor
C131R088	0.0479261	0.0146934	0.000431614	1.50458	-1.02864	-1.01062	Baculoviral IAP repeat-containing protein 6
C184R089	2.07101e-06	0.0146934	0.000385456	-2.40088	-1.18284	-1.36383	UNKNOWN
C012R057	0.00970304	0.0147951	0.0342087	1.70652	1.08615	-1.03887	Eukaryotic peptide chain release factor GTP-binding subunit ERF3A
C136R118	0.0278573	0.0148895	0.0136092	2.23757	-1.223	1.24571	PR domain zinc finger protein 2
C196R068	0.86956	0.0154843	0.00912696	-1.61298	1.21471	1.23782	Interactor protein for cytohesin exchange factors 1
C070R134	0.984356	0.0155981	0.000229618	-1.54394	1.28275	1.19222	Glucosamine-6-phosphate isomerase
C218R082	0.00258388	0.0156336	0.0126675	1.63716	1.17786	-1.04681	Nucleolar protein 5
C021R078	0.0251752	0.0156336	0.00051705	1.10971	-1.60798	-1.12134	Solute carrier family 43 member 3
C264R083	0.956626	0.0156505	3.81816e-06	1.68313	-1.59669	-1.02194	La-related protein 1
C154R014	7.65895e-05	0.0156505	0.00417361	1.56925	1.20507	1.01845	Probable rRNA-processing protein EBP2
C262R070	0.0799083	0.0160894	0.219628	-1.567	-1.10566	1.15099	RING finger protein 212
C185R045	0.000326756	0.0168012	0.00462017	2.45109	1.25246	1.07425	Midasin
C233R026	3.57881e-05	0.0168012	0.0760098	1.60825	1.36373	-1.00406	DnaJ homolog subfamily C member 1
C064R007	0.0645841	0.0168012	0.203943	1.55049	1.28249	-1.22701	Eukaryotic translation initiation factor 4E
C128R058	0.174648	0.0168012	0.00438581	-1.54745	1.05658	1.06592	Ribonuclease H1
C239R114	0.0424636	0.0168012	0.3212	-1.54767	-1.38351	1.23566	UNKNOWN
C239R073	0.109499	0.0168012	0.138117	-1.82743	1.07121	1.05104	118755 pfam10231, DUF2315, Uncharacterised conserved protein (DUF2315). This is a family of small conserved proteins found from worms to humans. The function is not known.
C163R035	0.0297161	0.0170523	0.00294099	1.69361	1.00366	-1.01615	Probable ATP-dependent RNA helicase DDX5
C109R167	0.0770325	0.0177573	0.176198	1.46645	1.60076	-1.31978	Lipoprotein lipase precursor
C108R118	4.66772e-05	0.0190819	0.0353152	1.11252	1.57299	1.0872	LAG1 longevity assurance homolog 5
C019R167	0.000117621	0.0199149	0.0148966	-2.03784	-2.12389	1.07248	Nanos homolog 1
C186R017	0.00369033	0.0203539	0.00441849	1.80484	1.14489	-1.01847	Eukaryotic peptide chain release factor GTP-binding subunit ERF3B
C076R083	0.663166	0.0210798	0.00761145	1.26145	-1.71481	1.13752	UNKNOWN
C254R093	0.0963067	0.0210798	0.57524	-1.22388	1.51095	1.22931	Phospholipid hydroperoxide glutathione peroxidase, mitochondrial precursor
C083R130	0.0970779	0.0210798	0.19509	-1.71203	-1.12864	1.18947	UNKNOWN
C026R028	0.726472	0.0213605	0.0194458	1.59055	1.0567	-1.44606	CCAAT/enhancer-binding protein delta
C205R071	0.685856	0.0215808	0.00445023	-1.5811	1.20153	1.13963	UNKNOWN
C244R036	0.0479261	0.0216075	0.804432	1.70296	1.10971	-1.12071	Sulfite oxidase
C213R046	0.0781165	0.0216075	0.236945	-1.06767	1.52458	1.01102	Phosphoserine phosphatase
C060R121	0.00358535	0.0231784	0.758185	-1.06737	1.89123	1.24079	Nuclear receptor 2C2-associated protein
C194R137	0.293304	0.0239369	0.191222	-1.22448	1.68717	1.01807	TP53-regulated inhibitor of apoptosis 1
C024R026	0.0551812	0.0239832	0.00498065	-2.01591	1.04232	1.01048	26S protease regulatory subunit 6A
C010R074	0.117192	0.0243173	0.0277963	-1.55684	1.05017	1.0317	26S proteasome non-ATPase regulatory subunit 9
C065R042	0.0173534	0.0243596	0.000365094	-1.7726	-1.00243	-1.02965	Lysyl-tRNA synthetase
C257R035	3.98295e-05	0.0245212	0.0438791	1.8985	1.43544	1.02399	ATP-binding cassette sub-family F member 3
C004R022	0.00149494	0.0245212	0.00913176	1.69347	1.34863	-1.07163	Suppressor of SWI4 1 homolog
C225R034	0.00294362	0.0245212	0.0398396	1.58229	1.3687	-1.10014	ATP-binding cassette sub-family F member 2
C263R079	0.851433	0.0245212	3.20844e-05	-1.51628	1.13291	1.24443	EF-hand domain-containing protein D2
C190R169	0.0249061	0.0245212	0.0044217	-1.5845	-1.09929	1.07013	UNKNOWN
C147R112	0.253458	0.0245212	0.0499958	-1.63218	1.01556	1.15054	Glutaminyl-peptide cyclotransferase precursor
C060R046	0.000303927	0.0245212	0.000389113	-1.78023	-2.41075	1.07259	30190 cd01672, TMPK, Thymidine monophosphate kinase (TMPK), also known as thymidylate kinase, catalyzes the phosphorylation of thymidine monophosphate (TMP) to thymidine diphosphate (TDP) utilizing ATP as its preferred phophoryl donor. TMPK represents ...
C002R049	0.0120193	0.0245809	0.00372236	-2.079	-1.14668	1.05349	Glycogenin-1
C060R006	0.272612	0.0245874	0.000797568	-1.52067	1.10151	1.04959	Hemoglobin subunit beta-1
C077R094	0.270374	0.0253307	3.81816e-06	1.75332	-1.2425	1.03866	Microtubule-actin cross-linking factor 1, isoform 4
C157R037	0.0223869	0.0253307	0.0891384	1.53041	1.23482	-1.13208	Putative RNA methyltransferase NOL1
C218R139	0.108737	0.0253307	0.00320223	1.45785	-1.34186	1.5951	UNKNOWN
C213R026	0.436388	0.0257996	0.0195473	-1.25639	1.60018	1.01209	28S ribosomal protein S7, mitochondrial precursor
C071R051	0.314532	0.0259486	0.322714	1.5857	1.62168	-1.57712	Heme oxygenase
C035R128	8.00356e-08	0.0273279	1.75469e-06	-2.06826	-1.50866	-1.18634	UNKNOWN
C083R036	0.0677848	0.0273299	0.442824	1.65179	1.31761	-1.24123	Ornithine decarboxylase 1
C068R135	0.52812	0.027781	0.0113197	-1.5975	1.23321	1.04469	UNKNOWN
C082R006	0.00902312	0.0279083	0.0578485	-1.52149	-1.37921	1.13404	Cbp/p300-interacting transactivator 2
C130R128	8.04462e-05	0.0284419	0.880324	1.59581	1.53685	-1.01988	ATPase family AAA domain-containing protein 3
C198R097	0.862541	0.0286388	0.107408	-1.63353	1.23935	1.21551	SH3 domain-binding glutamic acid-rich-like protein
C129R085	0.000163314	0.0286736	0.0179434	-2.05305	-1.02611	-1.36021	Leukocyte cell-derived chemotaxin 2 precursor
C037R169	0.333178	0.0287608	5.05073e-08	-1.55262	1.13908	1.03997	Peroxiredoxin
C153R164	5.87572e-09	0.0287608	1.53418e-05	-1.88233	-1.62653	-1.19848	UNKNOWN
C067R072	0.0238246	0.0296465	0.0164569	-1.11344	1.52866	1.18284	Signal recognition particle 19 kDa protein
C181R100	0.00149548	0.0299633	0.253331	-1.11322	2.27648	1.59914	Gamma-glutamyl hydrolase precursor
C059R108	0.000117793	0.0309463	3.22064e-05	1.61586	1.1279	1.09193	Serine/threonine-protein kinase RIO1
C174R058	0.0493715	0.0309463	0.0388799	1.27374	-1.63412	-1.50414	UNKNOWN
C099R053	0.0260219	0.0309463	0.0682295	-1.06163	-5.51285	1.01066	WD repeat domain phosphoinositide-interacting protein 2
C151R104	0.0150976	0.0309463	3.81816e-06	-2.05068	-1.06121	-1.00881	Alpha-N-acetylgalactosaminidase
C185R057	0.279464	0.0322259	0.375454	1.49534	1.60082	-1.48272	Heme oxygenase
C073R077	3.55894e-06	0.0323612	0.00141086	1.88082	1.73455	1.05719	Coiled-coil domain-containing protein 43
C039R027	0.00039005	0.0323612	0.478051	1.39235	1.53117	-1.04008	UNKNOWN
C089R049	0.000458975	0.0323612	0.914631	-1.0525	2.6068	1.69013	Gamma-glutamyl hydrolase precursor
C210R160	0.079115	0.0323612	1.10875e-05	-1.70859	1.09545	-1.04657	Transmembrane protein 147
C003R069	0.0257922	0.0326313	0.00897149	-1.80051	1.1272	-1.19844	Probable S-adenosylmethionine synthetase C06E7.1
C154R094	0.00476424	0.0329641	0.067648	1.78152	1.23453	-1.05296	RRP12-like protein
C123R029	0.0837731	0.0329641	0.00700823	-1.12308	1.6175	1.08278	Phosphatidylcholine transfer protein
C119R032	0.0182602	0.0340446	0.108844	-1.08051	2.03485	1.16124	Protein canopy homolog 2 precursor
C021R003	0.100139	0.0340446	0.556717	-1.17433	1.80582	1.11057	Kinetochore-associated protein NSL1 homolog
C065R045	0.288732	0.034496	0.141652	-1.59547	-1.10906	1.25318	UNKNOWN
C120R114	0.000696807	0.0346379	0.000440615	1.51412	1.13402	1.02663	Nucleolar protein 5A
C128R036	0.0470827	0.0346379	0.602388	-1.08362	1.62259	1.08329	Apoptosis-inducing factor 2
C023R102	0.733339	0.0346379	0.672048	-1.54872	1.51768	1.20141	Cyclin-dependent kinase inhibitor 1
C117R012	0.539902	0.0346379	0.155053	-1.7946	1.42852	-1.06202	Peptidyl-prolyl cis-trans isomerase-like 4
C225R155	0.802415	0.0362277	8.41584e-05	-1.00444	-1.50547	1.3635	Protein FAM60A
C084R007	0.881797	0.0365264	0.0968008	1.7559	-1.51209	-1.06063	MACRO domain-containing protein 2
C261R139	0.0219632	0.0365264	0.000892446	1.55109	-1.03027	1.0699	Cullin-associated NEDD8-dissociated protein 1
C095R038	0.450507	0.0365264	0.0128741	-1.59284	1.18991	1.04207	UNKNOWN
C047R077	0.415758	0.0365782	0.0171753	-1.61108	-1.16423	1.36193	Protein ITFG3
C090R113	0.00497276	0.0383238	0.378129	1.0084	1.61352	1.09795	Mitochondrial import inner membrane translocase subunit Tim8 A
C185R006	0.156372	0.0386945	6.13993e-07	-1.65077	1.04514	1.05163	UNKNOWN
C107R110	0.664933	0.0391727	0.0105844	1.03836	1.66692	-1.41527	UDP-glucuronosyltransferase 2A2 precursor
C181R035	0.000173132	0.039363	0.00031941	2.75967	1.28734	1.21486	UNKNOWN
C201R032	0.000224361	0.0394728	0.0328679	8.30458	7.02179	-1.13034	Hepcidin-1 precursor
C191R144	0.00296747	0.0394728	0.114867	1.91733	1.17594	1.01951	Growth hormone receptor precursor
C061R052	0.796564	0.0394728	2.77297e-06	1.48194	-1.54124	1.17979	UNKNOWN
C089R156	0.21215	0.0400279	0.153836	-1.83758	1.16028	-1.00206	cAMP-responsive element-binding protein-like 2
C082R155	0.0466948	0.041424	0.00899923	-1.54587	1.00391	-1.00461	TM2 domain-containing protein 2 precursor
C120R116	0.065088	0.0414963	0.05504	1.95693	1.03984	-1.06399	Eukaryotic peptide chain release factor subunit 1
C141R031	5.0889e-07	0.0414963	0.0761027	1.13394	1.58209	1.22147	Peptidyl-prolyl cis-trans isomerase H
C194R019	0.100054	0.0414963	0.27074	-1.82309	1.08143	-1.01738	Tryptophan-rich protein
C236R107	6.34736e-08	0.0414963	7.90879e-06	-2.20933	-1.58176	-1.24439	TRAF-type zinc finger domain-containing protein 1
C047R002	0.000170104	0.0415139	0.0639815	1.71435	2.90174	1.04354	UNKNOWN
C210R005	0.0956499	0.0417388	0.135666	1.50165	-1.02945	-1.0106	UNKNOWN
C120R052	0.0124861	0.0417388	0.0352573	-1.70914	-1.20083	1.06762	Proline-rich protein 5
C066R049	0.00712404	0.0417388	0.000275659	-1.78027	-1.09374	-1.02624	TBC1 domain family member 15
C196R030	0.00988069	0.0418013	0.303819	-1.07883	1.5667	1.21954	ADP-ribosylation factor 6
C205R077	0.00124579	0.042137	0.00108352	-1.07621	-2.12318	-1.18332	Annexin A9
C053R094	0.00125039	0.0425313	0.00255632	2.2098	-1.08197	1.61755	Phosphatidylinositol-binding clathrin assembly protein
C174R024	0.000267978	0.0425313	0.297591	1.50003	1.51443	-1.02498	UNKNOWN
C256R108	0.00267908	0.0425313	0.440658	1.39412	1.96939	-1.06426	Threonyl-tRNA synthetase, cytoplasmic
C037R124	0.233451	0.0425313	0.00977411	-1.45449	-1.64917	1.42209	Glutamine-rich protein 2
C139R105	0.201915	0.0437304	0.497004	-1.65759	1.21185	-1.10743	1,2-dihydroxy-3-keto-5-methylthiopentene dioxygenase
C179R154	0.675909	0.0440849	0.158338	-1.51776	1.04537	1.24499	RPA-interacting protein A
C090R078	0.0386667	0.0446132	0.00209295	1.71875	-1.06564	1.09504	Ubiquilin-4
C111R108	1.95221e-05	0.0448736	0.000167999	-2.01856	-1.13948	-1.31988	Deoxycytidine kinase
C175R165	9.51481e-05	0.0448736	0.90729	-2.29003	-1.53843	-1.06395	15-hydroxyprostaglandin dehydrogenase [NAD+]
C248R148	0.925164	0.0452817	0.213396	1.31171	-1.52046	1.21482	UNKNOWN
C124R029	0.000575455	0.0461688	0.0495073	2.02537	1.26377	1.06269	UNKNOWN
C217R079	6.75516e-06	0.0469265	0.682312	1.30827	1.60285	1.07061	Actin-like protein 6A
C090R105	0.000409468	0.0469265	0.00447494	-1.88425	-1.14277	-1.13521	Vesicle-associated membrane protein 5
C243R131	6.44878e-08	0.0470175	0.0055021	1.71403	1.43051	1.15155	UNKNOWN
C104R011	0.307065	0.0470175	0.181088	-1.55787	-1.08096	1.21608	UNKNOWN
C078R065	0.0105314	0.0479465	0.00120111	-1.62713	-1.07211	-1.01968	Adenosine deaminase
C102R079	0.0160498	0.0492113	0.247766	-1.13709	1.58051	1.37267	E3 ubiquitin-protein ligase HECTD1
C202R120	0.0171235	0.0494622	0.038829	-1.50863	-1.27189	1.10301	Cysteine and glycine-rich protein 1
C139R093	0.000384334	0.0496682	0.648634	1.12797	1.50487	1.0547	Interleukin enhancer-binding factor 2 homolog
C192R090	0.961756	0.0497426	0.0299101	1.18525	-1.91113	1.67676	Protein phosphatase 1 regulatory subunit 1B
C103R085	1.44737e-07	0.0497426	0.000158652	-2.27255	-1.46642	-1.30246	Pyrin

## Sheet: Atl.6dpe.AK
Probe ID	Corrected. p-value	Fold change (6 dpe Inf vs Con)	Description
C163R044	0.00468041	5.80562	UNKNOWN
C197R066	0.0037752	5.44568	UNKNOWN
C190R110	0.00795929	4.95105	N-acetylmuramoyl-L-alanine amidase precursor
C154R165	0.0228861	4.38679	Cyclin-dependent kinase 4 inhibitor B
C256R024	0.00871828	4.26876	Thymus-specific serine protease precursor
C226R135	0.0286903	4.24518	Band 3 anion exchange protein
C163R027	0.00767821	4.22145	Tissue-type plasminogen activator precursor
C131R052	0.0037752	4.15169	Normal mucosa of esophagus-specific gene 1 protein
C213R054	0.00937159	4.14985	Cyclin-dependent kinase 4 inhibitor B
C123R075	0.0475869	3.97819	Ferritin, middle subunit
C215R152	0.0399438	3.97173	Hemoglobin subunit beta
C069R076	0.00458441	3.9362	Thymus-specific serine protease precursor
C080R079	0.00795929	3.76625	Cyclin-dependent kinase 4 inhibitor B
C005R124	0.00880785	3.70374	Nicotinamide riboside kinase 2
C094R169	0.0112119	3.63698	Myomesin-1
C195R070	0.00885741	3.59399	Cytosolic purine 5'-nucleotidase
C131R108	0.00795929	3.56309	Nicotinamide riboside kinase 2
C057R084	0.0234305	3.55891	UNKNOWN
C048R026	0.00795929	3.53268	UNKNOWN
C021R082	0.0257112	3.49411	Cyclin-dependent kinase 4 inhibitor B
C100R066	0.0168297	3.47528	Myomesin-1
C263R150	0.0140345	3.39214	Normal mucosa of esophagus-specific gene 1 protein
C055R146	0.0037752	3.33062	Tissue-type plasminogen activator precursor
C181R169	0.00966533	3.18996	Uncharacterized protein C20orf175
C112R142	0.00880785	3.1461	Cytosolic purine 5'-nucleotidase
C116R035	0.0160103	3.12798	BCL2/adenovirus E1B 19 kDa protein-interacting protein 3
C143R028	0.0166717	3.05417	BCL2/adenovirus E1B 19 kDa protein-interacting protein 3
C225R074	0.0132917	3.03697	Hemoglobin subunit alpha-D
C030R030	0.0037752	3.01639	Trichohyalin
C037R117	0.0153765	2.96484	BCL2/adenovirus E1B 19 kDa protein-interacting protein 3
C211R155	0.0037752	2.96398	Trichohyalin
C180R163	0.018084	2.96252	Methionine aminopeptidase 2
C203R108	0.00519353	2.95892	UNKNOWN
C211R129	0.00519353	2.94472	Kell blood group glycoprotein
C183R126	0.0131493	2.92229	UNKNOWN
C032R094	0.042269	2.92033	Rhesus blood group-associated glycoprotein
C133R104	0.00411974	2.83784	Crystallin J1B
C105R014	0.0291663	2.83053	UNKNOWN
C134R140	0.0291663	2.81457	Ankyrin-1
C069R119	0.00468041	2.79612	Inner centromere protein A
C036R065	0.00795929	2.76228	Nicotinamide riboside kinase 2
C089R119	0.0037752	2.75973	Trichohyalin
C062R154	0.0140345	2.75939	Hemoglobin subunit alpha-D
C108R037	0.00411974	2.71841	Trichohyalin
C220R038	0.0182417	2.65251	UNKNOWN
C123R070	0.0187245	2.61403	Flavin reductase
C240R121	0.0234305	2.6054	Flavin reductase
C138R062	0.0286192	2.58349	Ankyrin-1
C250R106	0.0303439	2.54867	Arginase-1
C165R090	0.0163956	2.54801	Tubulin-specific chaperone C
C211R020	0.00795929	2.53327	Polycystic kidney disease protein 1-like 3 precursor
C092R032	0.0311244	2.52485	ERBB receptor feedback inhibitor 1
C017R062	0.00871828	2.48808	Myeloid leukemia factor 1
C150R155	0.0152356	2.45619	Cingulin
C101R158	0.00795929	2.45502	Trichohyalin
C200R141	0.0428101	2.44866	Tropomyosin-1 alpha chain
C174R084	0.00871828	2.44808	Myosin heavy chain, non-muscle
C074R122	0.0191083	2.4172	BCL2/adenovirus E1B 19 kDa protein-interacting protein 3
C029R086	0.0112119	2.41651	Myosin heavy chain, clone 203
C250R165	0.0134637	2.40394	111369 pfam02463, SMC_N, RecF/RecN/SMC N terminal domain. This domain is found at the N terminus of SMC proteins. The SMC (structural maintenance of chromosomes) superfamily proteins have ATP-binding domains at the N- and C-termini, and two extended c...
C148R096	0.0467308	2.38663	Tropomyosin-1 alpha chain
C199R117	0.0202413	2.38178	High affinity interleukin-8 receptor B
C017R022	0.00795929	2.33294	Lipin-2
C226R102	0.0160103	2.31583	Aquaporin FA-CHIP
C017R135	0.00935367	2.30941	UNKNOWN
C078R120	0.026273	2.29894	Crystallin J1B
C175R030	0.0277966	2.27969	UNKNOWN
C039R067	0.0189554	2.27498	UNKNOWN
C162R129	0.0234932	2.25534	Protein RMD11 precursor
C190R120	0.00920679	2.2553	T-cell acute lymphocytic leukemia protein 1 homolog
C013R054	0.0291663	2.21296	5-aminolevulinate synthase, erythroid-specific, mitochondrial precursor
C104R081	0.0234305	2.20081	Methionine aminopeptidase 2
C210R091	0.023155	2.17947	Protein FAM78A
C211R105	0.0280521	2.12544	UNKNOWN
C212R037	0.0149367	2.12351	Asparaginyl-tRNA synthetase, cytoplasmic
C262R121	0.00966533	2.11179	Trimeric intracellular cation channel type B
C046R015	0.0421759	2.03371	5-aminolevulinate synthase, erythroid-specific, mitochondrial precursor
C109R141	0.0314272	2.02779	5-aminolevulinate synthase, erythroid-specific, mitochondrial precursor
C230R050	0.0303439	2.02605	UNKNOWN
C249R168	0.0291663	2.0206	2-oxoglutarate dehydrogenase E1 component, mitochondrial precursor
C092R109	0.0465081	2.01109	UNKNOWN
C167R131	0.0128926	2.0015	Protein CREG2 precursor
C238R112	0.0178723	1.98941	40S ribosomal protein S9
C200R092	0.0204602	1.98553	Ras GTPase-activating protein-binding protein 2
C130R101	0.00411974	1.97273	Sarcoma antigen NY-SAR-48 homolog
C214R141	0.0468603	1.96426	UNKNOWN
C233R140	0.0149367	1.95552	Trifunctional enzyme subunit beta, mitochondrial precursor
C216R041	0.0291663	1.9296	Sushi domain-containing protein 1 precursor
C073R084	0.00795929	1.91448	UNKNOWN
C182R020	0.0311244	1.89022	UNKNOWN
C065R046	0.0475869	1.88311	5-aminolevulinate synthase, nonspecific, mitochondrial precursor
C092R141	0.0328497	1.8795	Transmembrane protein 43
C069R089	0.0257112	1.87236	Chloride intracellular channel protein 2
C055R083	0.0332527	1.86007	Trichohyalin
C124R160	0.0234305	1.85841	Probable gluconokinase
C113R097	0.0319819	1.84803	Putative ferric-chelate reductase 1
C127R051	0.0163956	1.841	Purine nucleoside phosphorylase
C266R067	0.0332419	1.83489	COP9 signalosome complex subunit 2
C158R161	0.0479782	1.81238	UNKNOWN
C221R079	0.00795929	1.79669	T-complex protein 1 subunit alpha
C040R003	0.00885741	1.79572	UNKNOWN
C119R141	0.0291663	1.7896	Protein CREG1 precursor
C113R134	0.0372182	1.78318	Phosphoglycerate kinase
C260R105	0.0256008	1.7779	UNKNOWN
C103R111	0.0291663	1.77404	14 kDa phosphohistidine phosphatase
C129R149	0.0286704	1.76144	Eukaryotic translation initiation factor 5
C067R055	0.0152356	1.74909	Proliferation-associated protein 2G4
C153R127	0.0128926	1.74699	Sulfide:quinone oxidoreductase, mitochondrial precursor
C221R153	0.00650924	1.7428	Protein TSSC4
C124R021	0.0257112	1.74256	Actin-related protein 6
C231R113	0.0210585	1.73908	Probable ribosome biogenesis protein NEP1
C231R146	0.0365152	1.72904	Exosome complex exonuclease MTR3
C253R061	0.0160103	1.72667	ATP-binding cassette sub-family G member 2
C102R153	0.0322438	1.71927	Heat shock cognate 70 kDa protein
C098R084	0.0140345	1.71848	Mitochondrial 28S ribosomal protein S30
C183R149	0.0303439	1.71597	COP9 signalosome complex subunit 2
C211R159	0.00468041	1.71075	Down syndrome critical region protein 3 homolog
C033R140	0.0247271	1.70958	UNKNOWN
C020R170	0.0349182	1.70142	Threonyl-tRNA synthetase, cytoplasmic
C114R058	0.00935367	1.69913	Phosphate carrier protein, mitochondrial precursor
C122R044	0.0362707	1.69753	60S ribosomal protein L4-B
C085R020	0.0128926	1.69634	Mitochondrial dimethyladenosine transferase 2, mitochondrial precursor
C172R062	0.0234305	1.69571	UNKNOWN
C058R072	0.0106061	1.6805	T-complex protein 1 subunit alpha
C164R114	0.00795929	1.6784	S1 RNA-binding domain-containing protein 1
C172R032	0.00795929	1.67484	HIG1 domain family member 1A
C046R146	0.0153765	1.6432	Proline-rich protein 5
C240R129	0.00795929	1.64206	T-complex protein 1 subunit eta
C138R167	0.0256008	1.62906	Medium-chain specific acyl-CoA dehydrogenase, mitochondrial precursor
C029R126	0.00462011	1.62877	UNKNOWN
C176R147	0.00767821	1.62748	Protein TSSC4
C052R126	0.0167753	1.62394	Graves disease carrier protein
C142R065	0.0163956	1.62061	Stromal cell-derived factor 2 precursor
C080R101	0.020669	1.61957	UNKNOWN
C139R060	0.0370405	1.61799	UNKNOWN
C064R130	0.0349182	1.61464	Proline-rich protein 5
C057R031	0.0102555	1.60995	T-complex protein 1 subunit eta
C115R036	0.00880785	1.60938	T-complex protein 1 subunit alpha
C099R078	0.0473373	1.60721	Biliverdin reductase A precursor
C034R033	0.0452585	1.60571	UNKNOWN
C075R086	0.018487	1.59513	105844 PRK12678, PRK12678, transcription termination factor Rho; Provisional.
C110R130	0.0410936	1.59459	Malate dehydrogenase, cytoplasmic
C169R072	0.00880785	1.58524	Growth hormone-inducible transmembrane protein
C202R028	0.0436227	1.58251	Reticulon-3
C141R082	0.0301143	1.57062	Myb-binding protein 1A-like protein
C067R050	0.0251062	1.56056	Interferon-stimulated 20 kDa exonuclease-like 1
C094R026	0.0480627	1.56008	Uncharacterized protein C20orf111 homolog
C215R100	0.0291663	1.55948	Transmembrane protein 106B
C084R072	0.0494561	1.55928	Pyruvate kinase muscle isozyme
C212R074	0.0479782	1.55319	Vigilin
C119R163	0.00795929	1.55037	Stromal cell-derived factor 2-like protein 1 precursor
C140R115	0.0291663	1.54883	Vacuolar proton pump subunit E 1
C214R009	0.00411974	1.54675	Growth hormone-inducible transmembrane protein
C194R109	0.00519353	1.54636	CD276 antigen precursor
C049R003	0.0202413	1.54437	Beta-enolase
C238R051	0.00795929	1.54369	Growth hormone-inducible transmembrane protein
C206R051	0.0465081	1.54051	FIC domain-containing protein
C118R051	0.0115007	1.5368	UNKNOWN
C102R078	0.00795929	1.53477	Down syndrome critical region protein 3 homolog
C138R169	0.0365152	1.52612	Nucleolar complex protein 2 homolog
C067R007	0.0167753	1.52292	Eukaryotic translation initiation factor 5
C109R150	0.0154917	1.5208	CDK5 regulatory subunit-associated protein 3
C124R098	0.043055	1.51932	Protein FAM107B
C182R027	0.0303439	1.5179	Heat shock protein HSP 90-alpha
C229R058	0.0257112	1.5176	Transmembrane protein 93
C094R007	0.00951753	1.51664	Trifunctional enzyme subunit beta, mitochondrial precursor
C192R131	0.0140345	1.51641	Ubiquitin-conjugating enzyme E2 T
C128R039	0.0282028	1.51439	Fermitin family homolog 3
C162R132	0.0203097	1.51407	Glioma tumor suppressor candidate region gene 2 protein
C130R058	0.020669	1.51007	Phosphoacetylglucosamine mutase
C191R169	0.0328576	1.50968	Sentrin-specific protease 7
C077R040	0.0435596	1.50905	Serine palmitoyltransferase 1
C189R102	0.0475144	1.50746	Eukaryotic translation initiation factor 3 subunit E
C220R148	0.0400766	1.50572	Superoxide dismutase [Cu-Zn]
C145R015	0.0453786	1.50151	Tubulin alpha chain, testis-specific
C074R119	0.0405482	1.50014	Alpha-enolase
C220R161	0.026513	-1.50092	Malonyl CoA-acyl carrier protein transacylase, mitochondrial precursor
C053R051	0.00795929	-1.5029	UNKNOWN
C057R075	0.022637	-1.50493	Myotubularin-related protein 12
C240R073	0.0322217	-1.5098	NF-kappa-B inhibitor zeta
C090R088	0.00795929	-1.51316	UNKNOWN
C031R070	0.0301143	-1.51461	Cellular tumor antigen p53
C169R035	0.00885741	-1.51951	UNKNOWN
C263R152	0.0322217	-1.51965	Phosphatidylinositol-specific phospholipase C X domain-containing protein 1
C250R023	0.00795929	-1.52765	Probable phospholipid-transporting ATPase VD
C258R043	0.0291663	-1.53105	Creatine kinase M-type
C146R045	0.0178514	-1.53113	UNKNOWN
C007R091	0.0315197	-1.53603	Development and differentiation-enhancing factor 2
C043R005	0.0254212	-1.54343	UNKNOWN
C049R153	0.0183753	-1.55379	HERV-F(c)1_Xq21.33 provirus ancestral Env polyprotein precursor
C056R009	0.0176928	-1.55418	Protein QN1 homolog
C255R006	0.0410936	-1.55529	Kinesin-like protein KIF2C
C029R101	0.0234932	-1.56336	Peregrin
C226R031	0.0284084	-1.57333	UNKNOWN
C105R153	0.00411974	-1.57378	Beta-2 adrenergic receptor
C194R052	0.0479782	-1.59541	Elongation factor 1-alpha
C247R029	0.0243721	-1.59698	UNKNOWN
C085R007	0.0475876	-1.61195	UNKNOWN
C208R057	0.0202413	-1.61325	Collagen alpha-3(VI) chain precursor
C239R164	0.0201277	-1.61522	Uncharacterized protein C3orf54 homolog
C223R054	0.0329883	-1.62202	Complement C4-A precursor
C104R036	0.0102033	-1.6255	Osteocalcin precursor
C030R066	0.0414851	-1.62776	Transposable element Tcb1 transposase
C216R133	0.0254212	-1.63024	UNKNOWN
C207R133	0.0313133	-1.63748	UNKNOWN
C073R145	0.0467308	-1.63782	UNKNOWN
C149R068	0.0347383	-1.64489	UNKNOWN
C089R145	0.0216142	-1.65003	Potassium voltage-gated channel subfamily A member 3
C262R021	0.0149367	-1.65332	FL cytokine receptor precursor
C082R076	0.0499294	-1.65498	Clusterin precursor
C097R025	0.0467308	-1.65569	UNKNOWN
C154R098	0.00650924	-1.66314	UNKNOWN
C029R139	0.0467308	-1.66541	Elongation factor 1-alpha
C008R086	0.047803	-1.66735	Zinc finger protein 14
C241R069	0.0329456	-1.67114	Interleukin-1 receptor-associated kinase 3
C207R115	0.00795929	-1.67344	Cysteine-rich motor neuron 2 protein precursor
C187R110	0.0475869	-1.69645	Zinc finger protein 41
C225R089	0.0291663	-1.70305	UNKNOWN
C082R047	0.0367536	-1.70353	Myosin-Ie
C031R048	0.0417073	-1.72913	Pigment epithelium-derived factor precursor
C109R142	0.0166717	-1.73399	UNKNOWN
C047R053	0.00411974	-1.76731	Transmembrane protein 5
C200R150	0.00795929	-1.78474	UNKNOWN
C025R040	0.0405482	-1.80805	Homeobox protein PKNOX1
C160R102	0.0367536	-1.81525	UNKNOWN
C035R159	0.048931	-1.854	Transposable element Tcb2 transposase
C219R066	0.00795929	-1.87087	UNKNOWN
C068R101	0.0228861	-1.9754	Neuroblastoma suppressor of tumorigenicity 1 precursor
C214R155	0.0160103	-1.99854	UNKNOWN
C032R115	0.0291663	-2.03048	UNKNOWN
C080R059	0.00767821	-2.09132	UNKNOWN
C051R099	0.0331789	-2.45309	Olfactomedin-4 precursor
C024R014	0.0311244	-2.78396	Putative ferric-chelate reductase 1

## Sheet: Chm.6dpe.AK
Probe ID	Corrected. p-value	Fold change (6 dpe Inf vs Con)	Description
C201R032	0.00128972	14.2448	Hepcidin-1 precursor
C264R057	1.64229e-05	9.26512	DNA-damage-inducible transcript 4-like protein
C109R126	4.58422e-05	8.00733	DNA-damage-inducible transcript 4-like protein
C259R141	1.69309e-06	6.01179	40S ribosomal protein S2
C003R067	0.000874977	5.73661	Complement C1q-like protein 2 precursor
C244R087	2.12689e-06	5.27745	Serum amyloid A protein precursor
C064R122	2.96585e-06	5.0929	40S ribosomal protein S2
C014R111	9.87551e-05	4.80799	FK506-binding protein 5
C085R091	2.12689e-06	4.46632	40S ribosomal protein S2
C148R059	0.000146953	4.20452	FK506-binding protein 5
C259R094	3.37592e-05	4.17551	Trans-2-enoyl-CoA reductase, mitochondrial precursor
C089R049	0.00173624	4.15208	Gamma-glutamyl hydrolase precursor
C106R052	0.010066	4.04813	Lipocalin precursor
C222R090	0.00694778	3.07429	UNKNOWN
C009R140	0.00127621	3.0368	Metalloreductase STEAP4
C258R031	0.000419345	2.88664	UNKNOWN
C137R106	0.00170004	2.82278	UNKNOWN
C015R144	0.000160733	2.76069	Calreticulin precursor
C150R082	0.000602717	2.74425	Metalloreductase STEAP4
C142R114	0.00278037	2.6891	Krueppel-like factor 9
C137R023	0.000210569	2.66989	4F2 cell-surface antigen heavy chain
C131R107	0.0225487	2.64951	Haptoglobin precursor
C181R100	0.000154176	2.57059	Gamma-glutamyl hydrolase precursor
C195R140	0.0490419	2.52686	Protein atad4-B
C239R052	0.000686463	2.48453	UNKNOWN
C232R008	0.000803812	2.48268	Cation transport regulator-like protein 1
C195R059	0.00306001	2.41942	Protein-lysine 6-oxidase precursor
C009R159	0.00285821	2.39962	UNKNOWN
C086R064	0.00752375	2.36756	Gap junction Cx32.2 protein
C105R105	0.0203375	2.29635	Metalloreductase STEAP4
C208R129	0.0300491	2.26627	Ig mu chain C region membrane-bound form
C245R027	0.00217629	2.25258	Retinoid-binding protein 7
C030R107	0.0132188	2.21737	Metalloreductase STEAP4
C017R076	0.00583288	2.19374	29114 cd01119, Chemokine_CC_DCCL, Chemokine_CC_DCCL: subgroup of the Chemokine_CC subgroup based on the presence of a DCCL motif involving the two N-terminal cysteine residues; includes a number of small inducible cytokines capable of reversibly inhib...
C237R161	0.000171292	2.17838	2-aminoethanethiol dioxygenase
C219R028	0.00417149	2.13481	UNKNOWN
C070R070	0.000866997	2.12818	Cryptochrome-1
C161R159	0.0441552	2.11751	UNKNOWN
C068R002	0.000120703	2.11532	Cytochrome P450 1B1
C167R160	0.0021403	2.10005	UNKNOWN
C045R129	0.000798047	2.09353	Stress-associated endoplasmic reticulum protein 1
C211R129	0.01619	2.08795	Kell blood group glycoprotein
C176R073	0.000726685	2.08599	Glutamine synthetase
C007R134	0.000633	2.08474	Glutamine synthetase
C161R022	0.000247419	2.0671	Protein NipSnap homolog 2
C123R037	0.0135288	2.06658	Guanine deaminase
C133R037	0.0389185	2.05437	Haptoglobin precursor
C032R158	0.000799174	2.05362	Protein-lysine 6-oxidase precursor
C106R144	0.043765	2.04442	UNKNOWN
C108R006	0.00311956	2.00845	Complement component C7 precursor
C039R012	0.000558394	1.99877	UNKNOWN
C117R034	0.000154176	1.97536	Protein ARMET precursor
C004R046	0.00216652	1.96702	Fatty acid synthase
C079R102	0.00729479	1.95563	Protein ARMET precursor
C230R051	0.0457861	1.94803	110152 pfam01129, ART, NAD:arginine ADP-ribosyltransferase.
C193R035	0.0175507	1.92373	Zinc finger protein ZPR1
C162R023	0.000373481	1.92289	ATPase family AAA domain-containing protein 3
C095R068	0.0368659	1.91722	Phosphoglycerate mutase 1
C263R094	3.08715e-05	1.89698	Protein disulfide-isomerase A4 precursor
C220R158	0.0446434	1.87483	Mannose-binding protein C precursor
C057R039	0.000874977	1.87063	Cytochrome c
C106R165	0.0433633	1.86858	Mannose-binding protein C precursor
C202R061	0.00977793	1.8651	Myeloid-associated differentiation marker
C053R047	0.0050935	1.85784	HIG1 domain family member 1A
C104R112	0.0198779	1.83392	Protein disulfide-isomerase A4 precursor
C143R083	0.00199933	1.83081	Complement component C7 precursor
C246R166	0.000275685	1.82885	Prostaglandin E synthase 3
C133R020	0.00128469	1.82754	Cytochrome c
C066R085	0.0193743	1.82136	Peptidyl-prolyl cis-trans isomerase B precursor
C196R101	0.000154176	1.81598	Phosphoserine phosphatase
C093R144	0.0050935	1.81313	Calreticulin precursor
C223R122	0.00805873	1.81236	Heat shock protein beta-7
C034R033	0.00593266	1.81076	UNKNOWN
C183R161	0.00660768	1.80756	Transmembrane protein 126A
C198R059	0.010188	1.80597	Low-density lipoprotein receptor 2 precursor
C241R076	0.000452585	1.80521	Seryl-tRNA synthetase, cytoplasmic
C263R037	0.000337487	1.79684	Methylosome protein 50
C168R121	0.000120703	1.78656	Inorganic pyrophosphatase
C032R083	7.53039e-05	1.78481	Protein disulfide-isomerase A4 precursor
C108R015	0.0135288	1.7805	Cation transport regulator-like protein 1
C061R083	0.000134527	1.77733	Beta-galactoside-binding lectin
C005R124	0.00358697	1.76584	Nicotinamide riboside kinase 2
C179R070	0.0121838	1.75712	Protein disulfide-isomerase precursor
C224R103	0.00313247	1.74835	UNKNOWN
C229R019	0.00026929	1.748	Eukaryotic translation initiation factor 2 subunit 1
C151R052	3.7191e-05	1.74063	Seryl-tRNA synthetase, cytoplasmic
C226R094	0.00733662	1.73656	DnaJ homolog subfamily B member 11 precursor
C206R140	0.0309264	1.73595	Thioredoxin-like protein 4B
C253R129	0.0020906	1.7351	C-1-tetrahydrofolate synthase, cytoplasmic
C040R038	0.00279728	1.73357	Serine/threonine-protein kinase Pim-1
C238R108	7.53039e-05	1.73313	Hydroxyacylglutathione hydrolase
C013R133	8.18594e-06	1.73289	Endoplasmin precursor
C211R167	0.0111448	1.72863	Protein ERGIC-53 precursor
C049R151	0.0466575	1.72642	UNKNOWN
C212R089	0.0188466	1.72297	Egl nine homolog 1
C134R039	0.000906341	1.71876	Protein deltex-3
C194R109	0.00162169	1.71641	CD276 antigen precursor
C213R046	0.000334138	1.71206	Phosphoserine phosphatase
C030R159	0.0378247	1.70904	Regulator of G-protein signaling 5
C131R108	0.00671057	1.70736	Nicotinamide riboside kinase 2
C211R115	0.016694	1.70564	UNKNOWN
C178R047	0.000391689	1.70448	UNKNOWN
C010R151	0.000504267	1.7036	Cytochrome c
C048R019	0.00129888	1.7009	Sarcoplasmic/endoplasmic reticulum calcium ATPase 2
C067R099	0.00110762	1.69614	Beta-galactoside-binding lectin
C207R142	0.000182172	1.6958	Protein SET
C244R035	0.00104843	1.69271	Coiled-coil domain-containing protein 43
C137R077	0.00854822	1.69214	DnaJ homolog subfamily C member 3 precursor
C044R015	9.87551e-05	1.6863	Endoplasmin precursor
C062R120	0.0050935	1.68581	Protein disulfide-isomerase A6 precursor
C053R026	0.000654565	1.67885	Beta-galactoside-binding lectin
C023R052	0.000531767	1.67792	Hydroxyacylglutathione hydrolase
C246R156	0.00618955	1.67653	Metalloproteinase inhibitor 2 precursor
C256R084	0.000226408	1.67466	Proteasome subunit alpha type-6
C036R122	0.0438283	1.67456	Cellular retinoic acid-binding protein 1
C256R108	0.00159117	1.67328	Threonyl-tRNA synthetase, cytoplasmic
C240R116	0.0417923	1.67137	Zinc finger protein 180
C026R058	0.0341521	1.66927	Protein NLRC3
C248R142	0.0228347	1.6672	UNKNOWN
C216R121	0.00806989	1.6665	Uncharacterized protein C3orf26 homolog
C212R168	1.64229e-05	1.66491	FK506-binding protein 2 precursor
C192R036	0.00890318	1.66426	UNKNOWN
C138R054	0.0156308	1.66132	Transmembrane protein 167 precursor
C204R077	0.0149699	1.6605	Synaptic vesicle membrane protein VAT-1 homolog
C006R075	0.000384314	1.65953	Hydroxyacylglutathione hydrolase
C046R151	0.00171651	1.65911	Ubiquitin-like protein 4A
C129R109	0.00259522	1.6566	Filamin A-interacting protein 1-like
C079R096	0.00139565	1.65111	Eukaryotic translation initiation factor 1A, X-chromosomal
C249R018	0.00238938	1.64629	Complement component 1 Q subcomponent-binding protein, mitochondrial precursor
C265R083	0.00759199	1.64493	UNKNOWN
C155R116	0.0334831	1.6447	Aspartate aminotransferase, mitochondrial precursor
C239R132	0.0403571	1.6426	Digestive organ expansion factor
C039R027	0.000137813	1.63993	UNKNOWN
C219R141	0.0318566	1.63982	Prefoldin subunit 5
C210R025	0.0090965	1.6386	UNKNOWN
C183R158	0.000668726	1.63753	[3-methyl-2-oxobutanoate dehydrogenase [lipoamide]] kinase, mitochondrial precursor
C244R036	0.0142489	1.63564	Sulfite oxidase
C105R050	0.00732524	1.63553	60 kDa heat shock protein, mitochondrial precursor
C047R124	0.00250537	1.6338	Protein ARMET precursor
C036R065	0.00710752	1.63069	Nicotinamide riboside kinase 2
C027R154	0.00101765	1.62684	ATP synthase mitochondrial F1 complex assembly factor 2, mitochondrial precursor
C235R167	0.0389185	1.62098	UNKNOWN
C073R065	0.00886665	1.61953	Beta-galactoside-binding lectin
C241R081	0.000539706	1.61889	Lon protease homolog, mitochondrial precursor
C159R108	0.00841475	1.61515	Beta-galactoside-binding lectin
C073R077	0.007162	1.61315	Coiled-coil domain-containing protein 43
C045R146	7.10503e-05	1.61309	FK506-binding protein 2 precursor
C179R094	0.0167463	1.61154	Protein IMPACT
C023R102	0.0216937	1.60691	Cyclin-dependent kinase inhibitor 1
C016R147	0.00744104	1.60589	UNKNOWN
C222R105	0.00427854	1.60497	Mitochondrial import inner membrane translocase subunit Tim8 A
C264R055	0.010905	1.60378	DnaJ homolog subfamily C member 2
C101R006	0.000309213	1.60235	Hydroxyacylglutathione hydrolase
C216R079	0.000182172	1.60186	Protein SET
C129R139	0.00624101	1.60087	Aspartate aminotransferase, mitochondrial precursor
C191R134	3.37592e-05	1.59994	FK506-binding protein 2 precursor
C028R045	0.0349039	1.59976	U11/U12 small nuclear ribonucleoprotein 25 kDa protein
C080R166	0.00451705	1.5984	Eukaryotic translation initiation factor 4E
C208R154	0.00060173	1.59573	Heat shock 70 kDa protein 4
C093R101	0.0260804	1.59259	UNKNOWN
C255R035	0.0123897	1.59064	von Willebrand factor A domain-containing protein 1 precursor
C154R094	0.0301532	1.59	RRP12-like protein
C199R164	0.002399	1.58911	RRP12-like protein
C083R036	0.000845776	1.58893	Ornithine decarboxylase 1
C203R101	0.00284833	1.58799	ATP-binding cassette sub-family F member 2
C084R022	0.000567708	1.58752	Translocon-associated protein subunit delta precursor
C120R023	0.000633	1.58672	Protein transport protein Sec61 subunit gamma
C256R099	0.0349039	1.58582	CTP synthase 1
C078R012	0.035437	1.58486	4F2 cell-surface antigen heavy chain
C185R167	0.00667106	1.58346	Beta-galactoside-binding lectin
C114R149	0.00790197	1.57872	Protein SET
C219R160	0.00729479	1.57646	DnaJ homolog subfamily C member 11
C067R020	0.00145206	1.57217	Protein disulfide-isomerase A3 precursor
C186R028	0.000200682	1.57179	FK506-binding protein 2 precursor
C023R009	0.00026929	1.57152	Mitochondrial import receptor subunit TOM40 homolog
C080R163	0.00405626	1.57142	Importin subunit alpha-2
C065R024	7.10503e-05	1.5714	Protein disulfide-isomerase A6 precursor
C191R142	0.000226918	1.57006	Eukaryotic translation initiation factor 1b
C020R170	0.00417149	1.56978	Threonyl-tRNA synthetase, cytoplasmic
C019R100	0.0292057	1.5649	ATP synthase subunit g, mitochondrial
C058R121	0.0125838	1.55989	Translocon-associated protein subunit alpha precursor
C262R062	0.021996	1.55199	Ras GTPase-activating protein-binding protein 1
C112R124	0.0094864	1.55165	UNKNOWN
C011R064	0.0215132	1.55154	Heat shock 70 kDa protein 4
C028R015	0.049839	1.54969	Solute carrier family 35 member B1
C256R094	0.0176328	1.5484	60 kDa heat shock protein, mitochondrial precursor
C126R081	0.00436007	1.54448	Hypoxia up-regulated protein 1 precursor
C063R156	0.0195352	1.54379	MKI67 FHA domain-interacting nucleolar phosphoprotein-like
C078R070	0.000120703	1.54247	Surfeit locus protein 4
C112R093	7.20514e-05	1.54001	Glucosamine--fructose-6-phosphate aminotransferase [isomerizing] 1
C090R113	0.00402829	1.53938	Mitochondrial import inner membrane translocase subunit Tim8 A
C185R041	0.0475817	1.53924	Bifunctional methylenetetrahydrofolate dehydrogenase/cyclohydrolase, mitochondrial precursor
C240R140	0.00561296	1.53842	Ribonuclease P/MRP protein subunit POP5
C073R089	0.00550495	1.53544	Protein SEC13 homolog
C224R089	0.0116081	1.53454	Proline-rich protein 6
C221R151	0.00688826	1.53346	Guanine nucleotide-binding protein G(I)/G(S)/G(O) subunit gamma-5 precursor
C167R153	0.0218797	1.53294	Calreticulin precursor
C005R074	0.000226408	1.53283	Williams-Beuren syndrome chromosomal region 16 protein homolog
C234R110	0.0285768	1.53282	Synaptobrevin homolog YKT6
C123R080	0.0455061	1.52783	General transcription factor II-I repeat domain-containing protein 2
C016R084	0.0187725	1.52778	Signal peptidase complex catalytic subunit SEC11A
C014R080	0.0350083	1.52769	Prostaglandin E synthase 3
C067R148	1.86218e-05	1.52702	FK506-binding protein 2 precursor
C147R037	0.0134847	1.52692	UNKNOWN
C264R025	0.0371544	1.52481	Asparaginyl-tRNA synthetase, cytoplasmic
C104R041	0.00189766	1.52398	DnaJ homolog subfamily C member 3 precursor
C140R133	0.00568653	1.52236	Protein slowmo homolog 2
C253R161	0.00250537	1.52233	UNKNOWN
C054R166	0.0138611	1.52228	Uncharacterized protein C7orf36
C169R078	0.00729479	1.52003	N-acetyltransferase ESCO1
C089R099	0.00656167	1.52	Beta-galactoside-binding lectin
C031R090	0.0103091	1.51903	Cysteinyl-tRNA synthetase, cytoplasmic
C175R151	0.000171292	1.51756	Glycine cleavage system H protein, mitochondrial precursor
C232R111	0.0120347	1.51581	Nuclear protein Hcc-1
C261R051	0.0270254	1.51332	Protein SET
C216R010	0.007162	1.51276	Stromal cell-derived factor 2-like protein 1 precursor
C113R071	0.0466078	1.51255	Arginyl-tRNA synthetase, cytoplasmic
C243R024	0.000515605	1.51194	Eukaryotic translation initiation factor 1b
C199R109	0.00099103	1.51132	Small nuclear ribonucleoprotein F
C249R036	0.0468978	1.50994	Calponin-1
C173R139	0.0319763	1.50974	Heat shock 70 kDa protein 4
C221R144	0.000674913	1.5075	Cytochrome c oxidase polypeptide VIIa-liver/heart, mitochondrial precursor
C238R082	0.00158975	1.5074	ADP-ribosylation factor 4
C163R130	0.000371644	1.50727	Prostaglandin E synthase 3
C026R028	0.0439337	1.50724	CCAAT/enhancer-binding protein delta
C091R091	0.00913356	1.50707	Eukaryotic translation initiation factor 3 subunit J
C236R010	0.00412769	1.50597	Nuclear cap-binding protein subunit 2
C130R143	0.0063004	1.50501	UNKNOWN
C053R073	0.000137813	1.50107	26S proteasome non-ATPase regulatory subunit 11
C206R132	0.0156636	1.50095	Signal peptidase complex catalytic subunit SEC11A
C193R063	0.0286881	-1.50066	UNKNOWN
C161R167	0.00538198	-1.5023	UNKNOWN
C177R016	0.00463519	-1.50261	Ectonucleotide pyrophosphatase/phosphodiesterase 6 precursor
C101R157	0.013307	-1.50345	Tight junction protein ZO-1
C047R019	0.000334138	-1.50378	H-2 class II histocompatibility antigen, E-S beta chain
C139R153	0.0303904	-1.50464	RNA-binding motif, single-stranded-interacting protein 2
C145R127	0.000623763	-1.50493	UNKNOWN
C186R020	9.87551e-05	-1.50671	UNKNOWN
C090R115	0.0179017	-1.50696	Gamma-aminobutyric acid receptor-associated protein-like 2
C040R033	0.000384314	-1.50898	Protein phosphatase 1 regulatory subunit 3C
C105R003	0.00969303	-1.50904	UNKNOWN
C168R019	0.00162169	-1.51125	Transforming growth factor-beta-inducible early growth response protein 3
C010R025	0.0110727	-1.51407	BTB/POZ domain-containing protein TNFAIP1
C058R125	0.00331666	-1.5192	Ribonuclease T2 precursor
C179R056	0.000371644	-1.52234	Uncharacterized glycosyltransferase AER61 precursor
C050R100	0.039721	-1.52273	Complement C1q subcomponent subunit C precursor
C261R033	0.0163299	-1.5238	Mitogen-activated protein kinase kinase kinase kinase 2
C103R085	0.0394047	-1.52752	Pyrin
C029R108	0.00203156	-1.53153	tRNA-dihydrouridine synthase 4-like
C122R024	0.035289	-1.53176	C-type lectin domain family 4 member M
C177R167	0.0220702	-1.53338	UNKNOWN
C187R008	0.0164243	-1.53389	Serine/threonine-protein kinase PLK2
C091R059	0.0349934	-1.53526	UNKNOWN
C009R115	0.00667106	-1.53562	Ribonuclease T2 precursor
C147R022	0.016694	-1.53717	28S ribosomal protein S9, mitochondrial precursor
C054R016	0.00130267	-1.5376	Poly [ADP-ribose] polymerase 12
C112R028	0.00640888	-1.53794	Uncharacterized protein C13orf18
C180R082	0.0365908	-1.53807	UNKNOWN
C163R053	0.00654618	-1.53879	UNKNOWN
C103R156	0.0401443	-1.53978	30606 COG0257, RpmJ, Ribosomal protein L36 [Translation, ribosomal structure and biogenesis].
C066R156	0.0270254	-1.54074	Epoxide hydrolase 2
C172R131	0.01521	-1.5419	Testin
C191R133	0.0365154	-1.5455	Thrombopoietin receptor precursor
C105R124	0.0388387	-1.54764	Whirlin
C093R060	0.00170141	-1.54861	TSC22 domain family protein 4
C064R152	0.0282964	-1.54918	PDZ and LIM domain protein 2
C073R058	0.0433729	-1.55107	Dedicator of cytokinesis protein 3
C051R046	0.00214835	-1.55126	Protein NLRC5
C055R004	0.0110727	-1.55409	Probable E3 ubiquitin-protein ligase HERC4
C049R040	0.00890907	-1.55604	Mitogen-activated protein kinase kinase kinase kinase 2
C150R056	0.00740751	-1.55993	Collagen type IV alpha-3-binding protein
C083R119	0.0303637	-1.56182	E3 ubiquitin-protein ligase FANCL
C175R165	0.00951142	-1.56195	15-hydroxyprostaglandin dehydrogenase [NAD+]
C058R039	0.0175507	-1.56263	Follistatin-related protein 1 precursor
C116R143	0.00689701	-1.56544	UNKNOWN
C224R079	0.00215007	-1.56633	Probable ATP-dependent RNA helicase DDX17
C087R122	0.0311541	-1.56779	Coiled-coil domain-containing protein 80 precursor
C116R108	0.0261127	-1.57045	MKL/myocardin-like protein 1
C107R090	0.000567569	-1.5722	UNKNOWN
C026R164	8.50349e-05	-1.57641	H-2 class II histocompatibility antigen, E-S beta chain
C115R056	0.00710752	-1.57967	High mobility group-T protein
C241R143	0.0239338	-1.58051	Epidermis-type lipoxygenase 3
C146R101	0.000186852	-1.58152	HLA class II histocompatibility antigen, DP alpha chain precursor
C120R033	0.034276	-1.58303	Serine/threonine-protein kinase/endoribonuclease IRE1 precursor
C067R036	0.0287807	-1.5863	C-type lectin domain family 4 member M
C115R099	0.0125064	-1.58639	Sorting and assembly machinery component 50 homolog
C086R045	0.021734	-1.58722	Down syndrome cell adhesion molecule precursor
C160R010	0.00609698	-1.58781	Heterogeneous nuclear ribonucleoprotein R
C120R154	0.0239443	-1.58958	Ras-related protein Rab-25
C188R015	0.000334138	-1.59397	Mitochondrial enolase superfamily member 1
C208R077	0.00697913	-1.59569	Retrovirus-related Pol polyprotein LINE-1
C149R072	0.00727189	-1.59757	Protein FAM43A
C096R061	0.00345158	-1.59946	Syntenin-1
C132R048	0.00926761	-1.60841	Leukotriene B4 receptor 1
C098R162	0.010905	-1.61281	Probable E3 ubiquitin-protein ligase HERC4
C151R092	0.0050935	-1.61368	Probable ATP-dependent RNA helicase DDX17
C233R029	0.0284424	-1.61742	Calmodulin
C054R106	0.0291122	-1.61882	UNKNOWN
C048R083	0.0394047	-1.62206	Vacuolar proton pump subunit E 1
C005R058	0.0043418	-1.62275	Ependymin precursor
C036R058	0.0050935	-1.62405	C-type lectin domain family 10 member A
C033R151	0.00811966	-1.62505	UNKNOWN
C117R038	0.00614541	-1.62632	F-box/WD repeat-containing protein 11
C140R111	0.0124362	-1.62819	Sorting and assembly machinery component 50 homolog
C175R107	0.042801	-1.62832	Dihydropyrimidinase-related protein 3
C116R080	0.0209858	-1.62962	UNKNOWN
C224R100	0.0101039	-1.63168	Zinc finger protein Gfi-1
C134R062	0.00326762	-1.63342	Phosphatidylinositol 4,5-bisphosphate 5-phosphatase A
C106R038	0.000515605	-1.63864	H-2 class II histocompatibility antigen, A-K beta chain precursor
C009R062	0.00225061	-1.64105	Epidermis-type lipoxygenase 3
C006R109	0.0257856	-1.64237	UNKNOWN
C230R063	0.0144641	-1.64355	Ubiquitin-like modifier-activating enzyme 1 X
C074R105	0.00244417	-1.6489	CD9 antigen
C051R060	0.00785863	-1.64956	High affinity immunoglobulin epsilon receptor subunit gamma precursor
C015R037	0.0198623	-1.66307	Myelin-associated glycoprotein precursor
C255R123	0.00402829	-1.66491	UNKNOWN
C141R065	0.00201529	-1.66717	Sorting and assembly machinery component 50 homolog
C026R135	0.0123897	-1.67313	Fibrillin-1 precursor
C150R094	0.00162169	-1.67424	Signal transducer and activator of transcription 1-alpha/beta
C118R088	0.00579928	-1.6766	Elongation factor 1-alpha
C122R152	0.00171459	-1.67674	UNKNOWN
C059R080	0.0183351	-1.68074	MKL/myocardin-like protein 1
C214R061	0.00457298	-1.68194	Adhesive plaque matrix protein precursor
C146R124	0.000280719	-1.68345	Opioid growth factor receptor
C066R045	0.00225188	-1.68358	Carboxypeptidase A1 precursor
C068R154	0.013746	-1.68724	Pleiotrophic factor-alpha-2 precursor
C069R138	0.0149749	-1.68726	105844 PRK12678, PRK12678, transcription termination factor Rho; Provisional.
C213R076	0.0239443	-1.68733	UNKNOWN
C262R150	0.00379103	-1.68815	60S acidic ribosomal protein P2
C169R045	0.00113663	-1.69458	Uncharacterized protein C3orf54
C143R078	0.0124705	-1.69935	Interferon regulatory factor 7
C069R002	0.00124061	-1.70028	UNKNOWN
C223R078	0.0034624	-1.70045	UNKNOWN
C127R028	0.0198623	-1.70514	UNKNOWN
C096R082	0.0143016	-1.70811	Methenyltetrahydrofolate synthetase domain-containing protein
C093R042	0.00867461	-1.71024	Rho GTPase-activating protein 18
C156R022	0.00618441	-1.7137	Tripartite motif-containing protein 29
C141R114	7.10503e-05	-1.71568	Beta-2-microglobulin precursor
C029R116	0.000590248	-1.71898	CD83 antigen
C235R119	0.0053615	-1.71951	T-cell immunoglobulin and mucin domain-containing protein 4 precursor
C019R167	0.0354026	-1.72161	Nanos homolog 1
C169R128	0.0145479	-1.73294	UNKNOWN
C013R163	0.0184197	-1.73313	Coagulation factor X precursor
C029R139	0.00990026	-1.73353	Elongation factor 1-alpha
C071R084	0.00510288	-1.73603	UNKNOWN
C208R166	0.000649495	-1.73626	Transcriptional repressor protein YY1
C194R052	0.00197154	-1.74091	Elongation factor 1-alpha
C092R137	0.00232373	-1.74253	Transforming growth factor-beta-inducible early growth response protein 3
C094R032	0.00236679	-1.74932	CD209 antigen-like protein D
C165R119	0.0234681	-1.75413	E3 ubiquitin-protein ligase UBR5
C231R096	0.0153461	-1.75948	Probable E3 ubiquitin-protein ligase HERC4
C064R015	0.000171292	-1.7606	UNKNOWN
C118R007	0.0276377	-1.7621	29112 cd00273, Chemokine_CXC, Chemokine_CXC: 1 of 4 subgroup designations based on the arrangement of the two N-terminal cysteine residues; includes a number of secreted growth factors and interferons involved in mitogenic, chemotactic, and inflammato...
C245R054	0.000171292	-1.76288	BAG family molecular chaperone regulator 3
C045R128	0.000384314	-1.7697	Interferon regulatory factor 3
C096R090	0.0325348	-1.77054	UNKNOWN
C203R090	0.0249771	-1.7825	Galectin-3-binding protein precursor
C188R121	0.00551062	-1.78342	Elongation factor 1-alpha
C108R009	0.00705801	-1.78411	Citrate lyase subunit beta-like protein, mitochondrial precursor
C111R164	0.00120123	-1.78573	Leucine-rich glioma-inactivated protein 1 precursor
C053R102	0.00170004	-1.78951	Polymeric immunoglobulin receptor precursor
C008R156	0.00346827	-1.79219	High affinity immunoglobulin epsilon receptor subunit gamma precursor
C113R094	0.00363383	-1.80105	48199 cd03324, rTSbeta_L-fuconate_dehydratase, Human rTS beta is encoded by the rTS gene which, through alternative RNA splicing, also encodes rTS alpha whose mRNA is complementary to thymidylate synthase mRNA. rTS beta expression is associated with th...
C189R116	0.0300491	-1.80408	UNKNOWN
C258R037	0.00162169	-1.80523	Interferon regulatory factor 7
C094R074	0.00614541	-1.81188	AMBP protein precursor
C111R157	0.0378247	-1.82113	Galectin-9
C156R085	3.76305e-05	-1.82707	TRAF and TNF receptor-associated protein homolog
C059R038	0.049655	-1.8322	Hemoglobin subunit alpha
C236R107	0.00158975	-1.83768	TRAF-type zinc finger domain-containing protein 1
C112R169	0.0314786	-1.83997	CD97 antigen precursor
C036R116	6.18531e-05	-1.84171	High affinity immunoglobulin epsilon receptor subunit gamma precursor
C183R073	0.00779107	-1.84211	H-2 class II histocompatibility antigen gamma chain
C070R081	0.0408414	-1.84923	Galectin-9
C201R071	0.000452585	-1.85308	Poly [ADP-ribose] polymerase 12
C139R130	0.000561784	-1.85698	RING finger protein 213
C098R168	0.0156761	-1.85915	Protein deltex-3-like
C002R021	0.00472594	-1.86157	Galectin-3-binding protein precursor
C104R116	0.000419151	-1.86986	Nascent polypeptide-associated complex subunit alpha
C035R119	0.0282964	-1.87173	Cytochrome P450 4F3
C266R078	0.000120703	-1.87226	Actin-related protein 2/3 complex subunit 1A
C070R123	5.28746e-05	-1.87546	60S acidic ribosomal protein P2
C041R105	0.0475817	-1.88024	UNKNOWN
C055R128	0.00920124	-1.88542	Interferon-induced protein with tetratricopeptide repeats 5
C024R009	0.0109984	-1.88604	Nck-associated protein 1
C060R046	0.00621522	-1.88813	30190 cd01672, TMPK, Thymidine monophosphate kinase (TMPK), also known as thymidylate kinase, catalyzes the phosphorylation of thymidine monophosphate (TMP) to thymidine diphosphate (TDP) utilizing ATP as its preferred phophoryl donor. TMPK represents ...
C080R059	0.00247779	-1.89769	UNKNOWN
C088R001	0.0245419	-1.90321	Lumican precursor
C265R102	0.000646881	-1.90636	UNKNOWN
C158R014	0.0365154	-1.91278	Galectin-9
C094R006	0.0179028	-1.91521	Secreted frizzled-related protein 1 precursor
C119R083	0.00768678	-1.92384	Synuclein
C060R028	0.0184405	-1.9452	DC-SIGN-like protein
C125R091	0.00170004	-1.94957	Platelet-activating factor acetylhydrolase precursor
C203R073	0.023124	-1.95201	Glycogen phosphorylase, muscle form
C156R080	0.0021042	-1.95417	Probable ATP-dependent RNA helicase DHX58
C067R013	0.000558394	-1.97291	Multimerin-2 precursor
C150R046	0.000919879	-1.98382	Interleukin-20 receptor alpha chain precursor
C108R129	0.000219782	-1.9967	Poly [ADP-ribose] polymerase 12
C135R148	0.0123897	-2.00553	Interferon-induced, double-stranded RNA-activated protein kinase
C050R140	0.000623034	-2.01229	Major facilitator superfamily domain-containing protein 2
C086R032	0.000171292	-2.01287	Transposable element Tc1 transposase
C169R001	0.000473596	-2.01897	Interferon regulatory factor 3
C241R105	0.0112926	-2.02482	109812 pfam00769, ERM, Ezrin/radixin/moesin family. This family of proteins contain a band 4.1 domain (pfam00373), at their amino terminus. This family represents the rest of these proteins.
C048R165	0.00248839	-2.02938	UNKNOWN
C131R075	0.000108895	-2.03567	UNKNOWN
C225R052	0.000423391	-2.04736	Actin-related protein 2/3 complex subunit 1A
C001R050	0.000171292	-2.04852	Probable ATP-dependent RNA helicase DDX58
C053R070	0.000668726	-2.04905	UNKNOWN
C076R112	7.10503e-05	-2.05022	Mitochondrial enolase superfamily member 1
C236R163	0.00525638	-2.06153	Galectin-3-binding protein precursor
C030R081	0.00131299	-2.06411	Interferon-induced GTP-binding protein Mx
C223R065	6.18531e-05	-2.06489	Platelet-activating factor acetylhydrolase precursor
C244R027	0.00196589	-2.06674	UNKNOWN
C094R072	0.00609698	-2.07368	Polyadenylate-binding protein 1-A
C040R080	0.0108201	-2.11661	UNKNOWN
C107R043	0.000649495	-2.12613	Transcriptional repressor protein YY1
C120R086	0.000803812	-2.12615	Signal transducer and activator of transcription 1
C128R041	0.000158616	-2.13819	Transposable element Tc1 transposase
C165R010	0.000814933	-2.14256	Poly [ADP-ribose] polymerase 14
C142R151	0.0090965	-2.14483	Tripartite motif-containing protein 16
C226R006	0.0050935	-2.15707	Barrier-to-autointegration factor
C184R026	0.00583288	-2.16285	Tripartite motif-containing protein 25
C178R161	0.014365	-2.18132	UNKNOWN
C158R096	0.000373051	-2.1821	UNKNOWN
C048R136	0.0358521	-2.19021	Ovotransferrin precursor
C019R055	5.28746e-05	-2.1958	Actin-related protein 2/3 complex subunit 1A
C160R024	0.0134847	-2.21016	UNKNOWN
C173R120	0.00149081	-2.21599	Sterile alpha motif domain-containing protein 9
C106R044	5.28746e-05	-2.26288	Ubl carboxyl-terminal hydrolase 18
C037R124	0.0261702	-2.26751	Glutamine-rich protein 2
C018R058	0.00200125	-2.2714	Glycogen phosphorylase, liver form
C080R051	0.000121589	-2.28575	Actin-related protein 2/3 complex subunit 1A
C134R038	0.001408	-2.2889	30070 cd01439, TCCD_inducible_PARP_like, Poly(ADP-ribose) polymerases catalyse the covalent attachment of ADP-ribose units from NAD+ to itself and to a limited number of other DNA binding proteins, which decreases their affinity for DNA. Poly(ADP-ribos...
C163R098	0.00713076	-2.29623	Tripartite motif-containing protein 16
C075R153	0.00786657	-2.30982	UNKNOWN
C099R007	0.00339799	-2.35965	Probable ATP-dependent RNA helicase DDX58
C153R164	0.00769163	-2.36677	UNKNOWN
C022R103	0.00225188	-2.39433	Ubl carboxyl-terminal hydrolase 18
C158R085	0.000171292	-2.40126	UNKNOWN
C008R110	0.000515605	-2.40617	Interferon-induced very large GTPase 1
C046R038	0.000281395	-2.42827	Interferon-induced protein 44
C120R099	0.000165428	-2.45034	UNKNOWN
C160R086	0.00613192	-2.45115	Tripartite motif-containing protein 25
C044R087	0.000686463	-2.48837	Receptor-transporting protein 3
C244R055	0.000100535	-2.55095	NFX1-type zinc finger-containing protein 1
C007R095	0.000285633	-2.5568	UNKNOWN
C153R101	0.0142489	-2.65046	Cytosolic non-specific dipeptidase
C064R002	0.00688826	-2.65819	Ubiquitin
C114R157	0.000335061	-2.68096	Eukaryotic translation initiation factor 4 gamma 3
C010R104	0.0239246	-2.71733	Synuclein
C014R142	0.000120703	-2.81166	Zinc-binding protein A33
C183R035	0.0017503	-2.97452	Receptor-transporting protein 3
C247R108	0.00345146	-3.04868	Sacsin
C065R088	3.7191e-05	-3.22182	Peroxisomal proliferator-activated receptor A-interacting complex 285 kDa protein
C100R146	8.04066e-05	-3.26419	Sacsin
C105R122	4.83947e-05	-3.44515	Sacsin
C236R043	0.000182172	-3.6515	Interferon-induced GTP-binding protein Mx
C255R144	0.000137813	-3.67734	Ubiquitin
C219R041	5.68674e-05	-3.6775	Peroxisomal membrane protein 2
C128R070	5.47302e-05	-3.71316	Sacsin
C249R090	2.23362e-05	-3.7937	Peroxisomal proliferator-activated receptor A-interacting complex 285 kDa protein
C260R153	6.18531e-05	-4.46875	Interferon-induced protein 44
C248R144	0.000654565	-5.68459	UNKNOWN
C186R169	0.000466485	-5.88455	UNKNOWN
C159R004	0.000728756	-5.90926	UNKNOWN

## Sheet: Pnk.6dpe.AK
Probe ID	Corrected. p-value	Fold change (6 dpe Inf vs Con)	Description
C241R036	0.0315955	7.71311	30934 COG0589, UspA, Universal stress protein UspA and related nucleotide-binding proteins [Signal transduction mechanisms].
C201R032	0.0468221	7.02179	Hepcidin-1 precursor
C133R147	0.00347204	6.55942	Collagenase 3 precursor
C259R094	0.00336155	4.25084	Trans-2-enoyl-CoA reductase, mitochondrial precursor
C075R050	0.0321274	4.22536	Serotransferrin-2 precursor
C244R087	0.00642066	3.82548	Serum amyloid A protein precursor
C259R141	0.0103462	3.80854	40S ribosomal protein S2
C064R122	0.0077471	3.67275	40S ribosomal protein S2
C024R002	0.0126507	3.59287	Interferon-induced protein 44
C085R091	0.00456224	3.46706	40S ribosomal protein S2
C245R027	0.00347204	3.44131	Retinoid-binding protein 7
C190R063	0.00310175	3.29733	Lipid phosphate phosphohydrolase 1
C003R067	0.0126507	3.02585	Complement C1q-like protein 2 precursor
C047R002	0.00642066	2.90174	UNKNOWN
C191R166	0.0456306	2.61625	S-antigen protein precursor
C055R011	0.0015667	2.61005	Protein canopy-1 precursor
C089R049	0.0042586	2.6068	Gamma-glutamyl hydrolase precursor
C192R163	0.00347204	2.52684	C-type lectin domain family 4 member M
C264R057	0.0437818	2.42779	DNA-damage-inducible transcript 4-like protein
C138R032	0.00353768	2.35623	Aspartate aminotransferase, mitochondrial precursor
C224R138	0.0136481	2.35233	Collagenase 3 precursor
C181R100	0.00597446	2.27648	Gamma-glutamyl hydrolase precursor
C174R158	0.0112033	2.24295	Arginase-2, mitochondrial precursor
C129R139	0.00347204	2.18867	Aspartate aminotransferase, mitochondrial precursor
C127R168	0.0244015	2.10349	Plasminogen activator inhibitor 1 precursor
C134R050	0.00619659	2.09576	Cytochrome c
C133R020	0.00495178	2.06885	Cytochrome c
C168R121	0.0015667	2.03699	Inorganic pyrophosphatase
C119R032	0.00347204	2.03485	Protein canopy homolog 2 precursor
C172R108	0.00683651	1.99732	Polymeric immunoglobulin receptor precursor
C057R039	0.0110302	1.98342	Cytochrome c
C256R108	0.00353768	1.96939	Threonyl-tRNA synthetase, cytoplasmic
C167R160	0.00353768	1.94716	UNKNOWN
C155R116	0.00347204	1.93187	Aspartate aminotransferase, mitochondrial precursor
C117R034	0.00347204	1.92476	Protein ARMET precursor
C139R073	0.00347204	1.92053	Nucleobindin-2 precursor
C105R030	0.00539374	1.89687	6-phosphogluconate dehydrogenase, decarboxylating
C132R030	0.036036	1.8944	COMM domain-containing protein 1
C060R121	0.00702461	1.89123	Nuclear receptor 2C2-associated protein
C106R068	0.0165109	1.8803	Diphosphomevalonate decarboxylase
C120R023	0.00347204	1.87741	Protein transport protein Sec61 subunit gamma
C137R077	0.00831012	1.86417	DnaJ homolog subfamily C member 3 precursor
C162R124	0.0439791	1.85827	UNKNOWN
C246R156	0.00336155	1.85604	Metalloproteinase inhibitor 2 precursor
C028R045	0.00614326	1.85121	U11/U12 small nuclear ribonucleoprotein 25 kDa protein
C205R021	0.0136466	1.84441	UNKNOWN
C245R062	0.0396452	1.84076	TIP41-like protein
C190R162	0.00472402	1.83737	CCAAT/enhancer-binding protein beta
C122R024	0.0474141	1.83723	C-type lectin domain family 4 member M
C159R108	0.004301	1.83686	Beta-galactoside-binding lectin
C113R054	0.0190254	1.8339	UNKNOWN
C199R109	0.00413039	1.83159	Small nuclear ribonucleoprotein F
C168R109	0.0185538	1.83014	Apolipoprotein O precursor
C190R153	0.00440136	1.81953	Aspartate aminotransferase, mitochondrial precursor
C059R162	0.0015667	1.81703	Retinol dehydrogenase 12
C181R022	0.0389512	1.80833	Prostaglandin E synthase 3
C021R003	0.0428748	1.80582	Kinetochore-associated protein NSL1 homolog
C067R099	0.00474644	1.80499	Beta-galactoside-binding lectin
C221R144	0.0153052	1.80193	Cytochrome c oxidase polypeptide VIIa-liver/heart, mitochondrial precursor
C156R092	0.00291684	1.79965	Metalloproteinase inhibitor 2 precursor
C004R046	0.00353169	1.79086	Fatty acid synthase
C179R109	0.0067409	1.78911	Caspase-3 precursor
C221R024	0.018148	1.78188	Inorganic pyrophosphatase
C162R085	0.00353768	1.77781	Coiled-coil domain-containing protein 43
C120R137	0.0138493	1.77686	DnaJ homolog subfamily A member 4
C029R126	0.00353768	1.77434	UNKNOWN
C150R119	0.00822307	1.76083	Mitogen-activated protein kinase 12
C064R001	0.0197892	1.75678	Trifunctional enzyme subunit alpha, mitochondrial precursor
C061R058	0.0297029	1.75568	Ras-related protein Rab-27B
C095R168	0.0246215	1.75378	UNKNOWN
C121R047	0.0351945	1.74876	Tumor necrosis factor receptor superfamily member 11B precursor
C078R143	0.00347204	1.74513	Prostaglandin E synthase 3
C143R095	0.0192883	1.73606	Mitochondrial 28S ribosomal protein S33
C052R062	0.0188988	1.73496	Complement component 1 Q subcomponent-binding protein, mitochondrial precursor
C073R077	0.00780502	1.73455	Coiled-coil domain-containing protein 43
C137R144	0.0172803	1.73063	Riboflavin kinase
C097R082	0.0192629	1.72836	Uncharacterized protein LOC391356 homolog
C076R029	0.0463285	1.72371	Tumor necrosis factor receptor superfamily member 11B precursor
C089R099	0.0137159	1.71342	Beta-galactoside-binding lectin
C073R065	0.00981301	1.70963	Beta-galactoside-binding lectin
C208R154	0.00501435	1.69563	Heat shock 70 kDa protein 4
C194R137	0.0310777	1.68717	TP53-regulated inhibitor of apoptosis 1
C255R103	0.0462467	1.68284	Cytoglobin-2
C150R104	0.0139861	1.66981	Dynein light chain 2, cytoplasmic
C143R083	0.0370339	1.66845	Complement component C7 precursor
C107R110	0.0412633	1.66692	UDP-glucuronosyltransferase 2A2 precursor
C092R127	0.00712997	1.6662	UNKNOWN
C246R166	0.00474679	1.66595	Prostaglandin E synthase 3
C226R094	0.00732681	1.665	DnaJ homolog subfamily B member 11 precursor
C130R058	0.00336155	1.66073	Phosphoacetylglucosamine mutase
C220R082	0.0167327	1.65973	UNKNOWN
C086R167	0.00571799	1.64278	TRM112-like protein
C065R100	0.00456224	1.64091	78 kDa glucose-regulated protein precursor
C020R170	0.0315651	1.63916	Threonyl-tRNA synthetase, cytoplasmic
C123R156	0.00930869	1.63903	UNKNOWN
C244R035	0.00879313	1.63781	Coiled-coil domain-containing protein 43
C109R132	0.0132909	1.6371	G/T mismatch-specific thymine DNA glycosylase
C219R028	0.0153052	1.63226	UNKNOWN
C047R124	0.0136481	1.62902	Protein ARMET precursor
C073R089	0.0137159	1.62668	Protein SEC13 homolog
C128R036	0.00712997	1.62259	Apoptosis-inducing factor 2
C123R029	0.0303316	1.6175	Phosphatidylcholine transfer protein
C090R113	0.00347204	1.61352	Mitochondrial import inner membrane translocase subunit Tim8 A
C109R001	0.0161298	1.61197	40S ribosomal protein S12
C185R167	0.00601856	1.60379	Beta-galactoside-binding lectin
C217R079	0.00347204	1.60285	Actin-like protein 6A
C109R167	0.0214466	1.60076	Lipoprotein lipase precursor
C213R026	0.00456224	1.60018	28S ribosomal protein S7, mitochondrial precursor
C046R151	0.00440136	1.59796	Ubiquitin-like protein 4A
C238R057	0.0483775	1.59683	UNKNOWN
C053R026	0.0272691	1.59665	Beta-galactoside-binding lectin
C170R109	0.0170873	1.59535	UNKNOWN
C173R154	0.0103462	1.59517	Uncharacterized protein FKSG24 homolog
C046R087	0.0431146	1.59398	Cytochrome c oxidase polypeptide VIIa-liver/heart, mitochondrial precursor
C163R133	0.0201123	1.59286	UNKNOWN
C232R111	0.00729298	1.5921	Nuclear protein Hcc-1
C165R120	0.0206998	1.59126	39S ribosomal protein L55, mitochondrial precursor
C017R021	0.0206967	1.59098	Stress-70 protein, mitochondrial precursor
C077R135	0.00347204	1.58729	Proteasome subunit alpha type-1
C141R031	0.0015667	1.58209	Peptidyl-prolyl cis-trans isomerase H
C102R079	0.0145645	1.58051	E3 ubiquitin-protein ligase HECTD1
C166R153	0.0126507	1.57879	Growth arrest and DNA-damage-inducible protein GADD45 alpha
C175R129	0.0206967	1.57544	Apoptosis-inducing factor 2
C126R097	0.0150656	1.57367	60 kDa heat shock protein, mitochondrial precursor
C108R118	0.00291684	1.57299	LAG1 longevity assurance homolog 5
C017R111	0.0242882	1.57169	Stress-70 protein, mitochondrial precursor
C063R022	0.0270006	1.57116	Transmembrane protein 80
C079R062	0.0289702	1.56915	Mid1-interacting protein 1
C144R026	0.00371689	1.56814	Heat shock 70 kDa protein 4
C116R019	0.0067409	1.56707	SCO1 protein homolog, mitochondrial precursor
C203R077	0.010162	1.56693	60 kDa heat shock protein, mitochondrial precursor
C196R030	0.00347204	1.5667	ADP-ribosylation factor 6
C050R106	0.0163191	1.56576	Glycine cleavage system H protein, mitochondrial precursor
C263R094	0.0126507	1.56546	Protein disulfide-isomerase A4 precursor
C156R091	0.0132909	1.56404	Immediate early response gene 5 protein
C089R109	0.0213842	1.56161	Beta-galactoside-binding lectin
C153R142	0.0175542	1.56112	Branched-chain-amino-acid aminotransferase, cytosolic
C011R138	0.0300416	1.55878	Signal recognition particle 19 kDa protein
C175R151	0.0050919	1.55561	Glycine cleavage system H protein, mitochondrial precursor
C100R109	0.0375639	1.55305	26 proteasome complex subunit DSS1
C190R168	0.0267442	1.55249	Polyamine-modulated factor 1
C265R083	0.00648912	1.55228	UNKNOWN
C078R070	0.0167327	1.54932	Surfeit locus protein 4
C226R146	0.0262487	1.54811	U2 small nuclear ribonucleoprotein A'
C213R003	0.046814	1.54641	High affinity immunoglobulin gamma Fc receptor I precursor
C042R014	0.0299838	1.54594	Signal peptidase complex catalytic subunit SEC11A
C085R018	0.0191733	1.54593	Proteasome maturation protein
C198R034	0.0218718	1.54531	F-box/LRR-repeat protein 5
C224R103	0.0437	1.54507	UNKNOWN
C099R125	0.0206967	1.54206	UNKNOWN
C102R032	0.00744513	1.54159	Stress-70 protein, mitochondrial precursor
C152R038	0.0310777	1.5413	Extracellular matrix protein 1 precursor
C130R128	0.0246215	1.53685	ATPase family AAA domain-containing protein 3
C105R087	0.0446502	1.53609	SRA stem-loop-interacting RNA-binding protein, mitochondrial precursor
C055R009	0.0185827	1.53534	Solute carrier family 35 member E1
C004R033	0.0185827	1.53531	UNKNOWN
C014R096	0.00617906	1.53463	c-Myc-responsive protein Rcl
C234R141	0.00347204	1.53168	DnaJ homolog subfamily B member 11 precursor
C224R133	0.0112808	1.53164	UNKNOWN
C039R027	0.0302157	1.53117	UNKNOWN
C238R082	0.00353768	1.5309	ADP-ribosylation factor 4
C217R048	0.00347204	1.53056	Dolichyl-diphosphooligosaccharide--protein glycosyltransferase subunit DAD1
C067R072	0.00650893	1.52866	Signal recognition particle 19 kDa protein
C217R009	0.0468221	1.52829	Uncharacterized protein C8orf76
C201R116	0.0067409	1.52655	DNA repair protein RAD51 homolog B
C006R065	0.0248767	1.52595	ATP-binding cassette sub-family F member 2
C213R046	0.00347204	1.52458	Phosphoserine phosphatase
C135R001	0.0439994	1.52372	111993 pfam03157, Glutenin_hmw, High molecular weight glutenin subunit. Members of this family include high molecular weight subunits of glutenin. This group of gluten proteins is thought to be largely responsible for the elastic properties of gluten, ...
C005R113	0.0169284	1.52256	Growth arrest and DNA-damage-inducible protein GADD45 alpha
C045R050	0.00547319	1.52255	Beta-galactoside-binding lectin
C112R047	0.0435718	1.52211	60 kDa heat shock protein, mitochondrial precursor
C126R146	0.0381885	1.52189	H/ACA ribonucleoprotein complex subunit 4
C265R036	0.0395793	1.52133	Small nuclear ribonucleoprotein F
C017R002	0.0197892	1.5213	Translocon-associated protein subunit alpha precursor
C090R116	0.0214031	1.52058	Apoptosis-inducing factor 2
C001R045	0.0190077	1.51798	Protein farnesyltransferase/geranylgeranyltransferase type-1 subunit alpha
C023R102	0.0192161	1.51768	Cyclin-dependent kinase inhibitor 1
C020R149	0.0271746	1.51488	Growth arrest and DNA-damage-inducible protein GADD45 alpha
C174R024	0.0255282	1.51443	UNKNOWN
C219R141	0.00291684	1.5133	Prefoldin subunit 5
C254R093	0.00413936	1.51095	Phospholipid hydroperoxide glutathione peroxidase, mitochondrial precursor
C243R105	0.0225915	1.50992	Coiled-coil-helix-coiled-coil-helix domain-containing protein 1
C209R138	0.0169658	1.50809	Enhancer of rudimentary homolog
C143R020	0.0122903	1.50803	Protein tyrosine phosphatase-like protein ptplad2
C019R155	0.00579507	1.50544	Myosin-Id
C139R093	0.00356063	1.50487	Interleukin enhancer-binding factor 2 homolog
C167R085	0.0251872	1.50378	GPI mannosyltransferase 1
C027R152	0.00347204	1.50377	Phospholipid hydroperoxide glutathione peroxidase, mitochondrial precursor
C066R146	0.00962049	1.50105	28S ribosomal protein S17, mitochondrial precursor
C111R119	0.010042	1.50036	Deoxynucleotidyltransferase terminal-interacting protein 1
C020R006	0.0107465	-1.50166	Lysozyme g
C029R095	0.00347204	-1.50461	Desmoplakin
C225R155	0.0468221	-1.50547	Protein FAM60A
C248R027	0.0167327	-1.50605	Connector enhancer of kinase suppressor of ras 2
C014R134	0.0356786	-1.50814	Myosin regulatory light chain 2, smooth muscle isoform
C035R128	0.0232868	-1.50866	UNKNOWN
C252R014	0.0147146	-1.50912	Transgelin
C061R168	0.0161298	-1.50919	Delta-aminolevulinic acid dehydratase
C030R117	0.0305604	-1.5096	UNKNOWN
C042R117	0.0140345	-1.51064	Uncharacterized protein C1orf187 precursor
C239R021	0.0190755	-1.51173	Polypeptide N-acetylgalactosaminyltransferase 6
C128R041	0.0289702	-1.51643	Transposable element Tc1 transposase
C069R089	0.0353062	-1.5176	Chloride intracellular channel protein 2
C201R012	0.0198379	-1.52128	UNKNOWN
C142R063	0.0241953	-1.52366	ATP-binding cassette sub-family B member 9 precursor
C142R151	0.0318591	-1.52973	Tripartite motif-containing protein 16
C233R042	0.0337721	-1.53117	UNKNOWN
C086R032	0.00831862	-1.53338	Transposable element Tc1 transposase
C161R167	0.0218718	-1.53506	UNKNOWN
C064R066	0.0103462	-1.53508	Dynactin subunit 6
C191R064	0.0393416	-1.53678	Rhesus blood group-associated glycoprotein
C234R011	0.0435538	-1.54019	SH2 domain-containing adapter protein B
C134R086	0.0192161	-1.54239	Actin, aortic smooth muscle
C145R127	0.0194634	-1.54311	UNKNOWN
C140R062	0.0144889	-1.55313	UNKNOWN
C096R011	0.026037	-1.55409	Delta-aminolevulinic acid dehydratase
C227R072	0.0165109	-1.56025	Rhesus blood group-associated glycoprotein
C247R006	0.013569	-1.56152	Dynactin subunit 6
C226R102	0.0249848	-1.56316	Aquaporin FA-CHIP
C240R121	0.0468221	-1.56437	Flavin reductase
C018R129	0.0174148	-1.56622	Delta-aminolevulinic acid dehydratase
C230R008	0.00540735	-1.56903	UPF0517 membrane protein B
C027R070	0.0135758	-1.5695	Heme-binding protein 2
C169R001	0.0474865	-1.57054	Interferon regulatory factor 3
C113R022	0.0274678	-1.57194	Rhesus blood group-associated glycoprotein
C002R103	0.0266974	-1.57459	UNKNOWN
C248R075	0.0302157	-1.57651	GATA-binding factor 3
C229R105	0.0218718	-1.57824	UNKNOWN
C228R071	0.0315955	-1.57892	Rhesus blood group-associated glycoprotein
C203R090	0.0123294	-1.58031	Galectin-3-binding protein precursor
C236R107	0.0244434	-1.58176	TRAF-type zinc finger domain-containing protein 1
C011R079	0.0389099	-1.5832	Rhesus blood group-associated glycoprotein
C031R158	0.0144967	-1.5836	Plasminogen activator inhibitor 1 RNA-binding protein
C111R128	0.0133072	-1.5843	UNKNOWN
C223R065	0.0114766	-1.58502	Platelet-activating factor acetylhydrolase precursor
C091R007	0.0188859	-1.58545	UNKNOWN
C165R010	0.0195034	-1.5876	Poly [ADP-ribose] polymerase 14
C266R149	0.0199159	-1.58784	Coproporphyrinogen III oxidase, mitochondrial precursor
C156R080	0.0393416	-1.58864	Probable ATP-dependent RNA helicase DHX58
C002R021	0.0442477	-1.58899	Galectin-3-binding protein precursor
C034R111	0.013569	-1.59198	Ankyrin-1
C264R083	0.0353062	-1.59669	La-related protein 1
C003R075	0.00903107	-1.59683	Tankyrase-1
C022R103	0.0496263	-1.59755	Ubl carboxyl-terminal hydrolase 18
C051R091	0.0324737	-1.59762	B-cell lymphoma 6 protein homolog
C169R045	0.0123294	-1.60155	Uncharacterized protein C3orf54
C021R078	0.00499554	-1.60798	Solute carrier family 43 member 3
C113R019	0.0118352	-1.61301	UNKNOWN
C240R009	0.0118352	-1.6139	Delta-aminolevulinic acid dehydratase
C103R142	0.0195397	-1.61504	Nidogen-1 precursor
C040R130	0.0207159	-1.61546	Platelet glycoprotein IX precursor
C153R164	0.00413039	-1.62653	UNKNOWN
C104R111	0.0435538	-1.62667	Protein 4.1
C104R116	0.0248767	-1.62954	Nascent polypeptide-associated complex subunit alpha
C002R053	0.0442473	-1.63055	Interferon-induced protein 44
C189R085	0.0117464	-1.63198	UNKNOWN
C174R058	0.00635611	-1.63412	UNKNOWN
C068R101	0.0336335	-1.63419	Neuroblastoma suppressor of tumorigenicity 1 precursor
C020R127	0.0497391	-1.63566	UNKNOWN
C245R054	0.00347204	-1.63598	BAG family molecular chaperone regulator 3
C230R128	0.0428748	-1.6374	Bactericidal permeability-increasing protein precursor
C021R100	0.0245882	-1.6453	Interferon regulatory factor 1
C145R002	0.0188776	-1.64611	119081 pfam10561, UPF0565, Uncharacterised protein family UPF0565. This family of proteins has no known function.
C219R131	0.0299838	-1.64833	Tubulin beta-6 chain
C178R161	0.00831862	-1.64871	UNKNOWN
C139R130	0.0445769	-1.64936	RING finger protein 213
C196R137	0.0135758	-1.65292	UNKNOWN
C027R077	0.0226248	-1.65372	Phosphatidylinositol-4-phosphate 5-kinase-like protein 1
C030R030	0.0203713	-1.65412	Trichohyalin
C096R071	0.0334699	-1.65869	Alpha-2-macroglobulin precursor
C133R104	0.0124437	-1.6607	Crystallin J1B
C239R164	0.00831862	-1.6619	Uncharacterized protein C3orf54 homolog
C189R077	0.0165109	-1.66205	Macrophage-expressed gene 1 protein precursor
C049R077	0.0336335	-1.66845	UNKNOWN
C019R056	0.0355341	-1.66994	Collagen alpha-3(VI) chain precursor
C156R085	0.0247005	-1.67095	TRAF and TNF receptor-associated protein homolog
C114R057	0.0197892	-1.67188	Tubulin beta-6 chain
C158R085	0.0283726	-1.67422	UNKNOWN
C109R104	0.0151343	-1.68839	Hemoglobin subunit alpha
C065R088	0.0121559	-1.70368	Peroxisomal proliferator-activated receptor A-interacting complex 285 kDa protein
C021R077	0.0446509	-1.7049	G1/S-specific cyclin-D1
C037R080	0.0185827	-1.71432	UNKNOWN
C076R083	0.0456306	-1.71481	UNKNOWN
C236R049	0.0103288	-1.71674	Lipocalin precursor
C011R098	0.0434981	-1.71747	Tropomodulin-4
C147R129	0.0156703	-1.71799	UNKNOWN
C258R037	0.0126507	-1.72271	Interferon regulatory factor 7
C056R125	0.0367533	-1.72322	Hemoglobin subunit alpha-4
C211R149	0.0150656	-1.72857	Tubulin beta-6 chain
C151R092	0.0193136	-1.72884	Probable ATP-dependent RNA helicase DDX17
C070R011	0.0114952	-1.7297	Collagen alpha-2(V) chain precursor
C025R081	0.0161298	-1.73202	Protein FAM125A
C094R072	0.00482728	-1.73448	Polyadenylate-binding protein 1-A
C036R100	0.0173719	-1.73501	UNKNOWN
C180R163	0.038199	-1.73917	Methionine aminopeptidase 2
C072R039	0.0176051	-1.74864	UNKNOWN
C045R128	0.0105797	-1.74958	Interferon regulatory factor 3
C239R065	0.016928	-1.75503	Cellular retinoic acid-binding protein 1
C065R069	0.0315427	-1.75678	CUG-BP- and ETR-3-like factor 4
C194R151	0.0195034	-1.75906	ATPase family AAA domain-containing protein 2
C194R052	0.0136481	-1.7719	Elongation factor 1-alpha
C225R080	0.00766058	-1.77312	Coiled-coil domain-containing protein 44
C164R112	0.0126507	-1.77791	UNKNOWN
C172R083	0.0444941	-1.78264	Tropomodulin-4
C118R088	0.0121559	-1.78762	Elongation factor 1-alpha
C184R069	0.0237987	-1.78834	Uroporphyrinogen-III synthase
C211R105	0.0279211	-1.79143	UNKNOWN
C189R116	0.00610787	-1.79227	UNKNOWN
C188R121	0.00456224	-1.80466	Elongation factor 1-alpha
C078R120	0.0285073	-1.812	Crystallin J1B
C096R058	0.0359416	-1.81564	Tropomodulin-4
C032R094	0.0245414	-1.81686	Rhesus blood group-associated glycoprotein
C180R083	0.030825	-1.81773	Tropomodulin-4
C015R127	0.0188776	-1.81844	Protoporphyrinogen oxidase
C168R153	0.0482079	-1.81883	Carbonic anhydrase
C225R082	0.0148839	-1.81987	Cytospin-A
C105R061	0.00941339	-1.82497	Tropomodulin-2
C088R131	0.0292803	-1.82517	Tropomodulin-4
C225R101	0.0126507	-1.82751	Crystallin J1B
C024R127	0.0371707	-1.83159	UNKNOWN
C107R007	0.0206236	-1.83473	UNKNOWN
C244R055	0.0163191	-1.83641	NFX1-type zinc finger-containing protein 1
C133R085	0.0484561	-1.83837	AMP deaminase 3
C110R025	0.00347204	-1.84192	Mitoferrin-1
C128R070	0.027407	-1.84365	Sacsin
C205R151	0.0206236	-1.84385	Uroporphyrinogen-III synthase
C104R002	0.00748032	-1.84703	Uncharacterized protein C2orf55
C177R165	0.024578	-1.84946	Tropomodulin-4
C241R010	0.0131191	-1.84973	T-cell surface glycoprotein CD3 zeta chain precursor
C114R170	0.0191733	-1.85226	Tropomodulin-4
C144R020	0.0300416	-1.85259	Uroporphyrinogen-III synthase
C001R050	0.0225458	-1.85292	Probable ATP-dependent RNA helicase DDX58
C049R068	0.0365728	-1.85307	Porphobilinogen deaminase
C150R120	0.0204681	-1.86905	Tropomodulin-4
C133R072	0.0248927	-1.87473	Tropomodulin-4
C057R033	0.00347204	-1.87719	Zinc finger protein Gfi-1b
C139R078	0.0167327	-1.87794	Tropomodulin-4
C073R076	0.0231307	-1.87823	Cytochrome c oxidase subunit 4 isoform 2, mitochondrial precursor
C237R016	0.0248927	-1.87877	Uroporphyrinogen-III synthase
C175R030	0.0377774	-1.88228	UNKNOWN
C180R001	0.0214466	-1.88324	Tropomodulin-4
C029R139	0.00440136	-1.88377	Elongation factor 1-alpha
C109R074	0.0207621	-1.88479	Tropomodulin-4
C079R095	0.0137159	-1.89115	Crystallin J1B
C074R121	0.0350436	-1.90084	118302 pfam09770, PAT1, Topoisomerase II-associated protein PAT1. Members of this family are necessary for accurate chromosome transmission during cell division.
C134R038	0.0351945	-1.90088	30070 cd01439, TCCD_inducible_PARP_like, Poly(ADP-ribose) polymerases catalyse the covalent attachment of ADP-ribose units from NAD+ to itself and to a limited number of other DNA binding proteins, which decreases their affinity for DNA. Poly(ADP-ribos...
C183R006	0.0183054	-1.90174	Equilibrative nucleoside transporter 1
C185R090	0.0167327	-1.90765	Tropomodulin-4
C235R119	0.0126946	-1.92804	T-cell immunoglobulin and mucin domain-containing protein 4 precursor
C264R043	0.0126507	-1.92997	Tropomodulin-4
C261R071	0.0236964	-1.93386	Tropomodulin-4
C152R001	0.00726543	-1.94406	Ras-related protein Rab-39B
C098R168	0.0482079	-1.94897	Protein deltex-3-like
C019R117	0.00822307	-1.95026	UNKNOWN
C013R018	0.0163933	-1.95441	Tropomodulin-4
C219R041	0.0126946	-1.95846	Peroxisomal membrane protein 2
C104R081	0.0393416	-1.96941	Methionine aminopeptidase 2
C135R034	0.03636	-1.98161	Ubiquitin-protein ligase E3A
C066R135	0.0126507	-1.98437	Tropomodulin-4
C114R157	0.0243373	-1.99134	Eukaryotic translation initiation factor 4 gamma 3
C133R095	0.00456224	-1.99414	Stonustoxin subunit beta
C236R163	0.0118946	-1.99778	Galectin-3-binding protein precursor
C248R144	0.00729298	-2.00917	UNKNOWN
C107R084	0.00610714	-2.01183	UNKNOWN
C053R043	0.0225915	-2.0176	Glycylpeptide N-tetradecanoyltransferase 1
C007R087	0.0377846	-2.02113	Heme-binding protein 2
C249R090	0.00831862	-2.02417	Peroxisomal proliferator-activated receptor A-interacting complex 285 kDa protein
C224R010	0.0128241	-2.0323	Uroporphyrinogen-III synthase
C143R078	0.019815	-2.04751	Interferon regulatory factor 7
C012R111	0.0299838	-2.06622	Heme-binding protein 2
C253R048	0.00766058	-2.0685	Tropomodulin-4
C041R022	0.00291684	-2.09085	Interferon-induced GTP-binding protein Mx
C188R138	0.0246215	-2.10239	Peroxisomal proliferator-activated receptor A-interacting complex 285 kDa protein
C183R098	0.00619659	-2.11021	Protein AF-9
C259R059	0.0181499	-2.1192	Carbonic anhydrase
C205R077	0.00336155	-2.12318	Annexin A9
C019R167	0.00614326	-2.12389	Nanos homolog 1
C244R027	0.0322024	-2.13187	UNKNOWN
C043R058	0.0147146	-2.14001	Beta-crystallin A4
C228R120	0.00474644	-2.14764	Small conductance calcium-activated potassium channel protein 3
C246R082	0.00482728	-2.1556	Katanin p60 ATPase-containing subunit
C249R013	0.0135758	-2.15651	Transcription cofactor HES-6
C263R125	0.0311277	-2.15823	Phytanoyl-CoA hydroxylase-interacting protein
C228R104	0.00369068	-2.17375	Hemoglobin subunit alpha
C183R052	0.0124437	-2.17502	UNKNOWN
C007R095	0.00353768	-2.17994	UNKNOWN
C051R093	0.00359028	-2.18445	Katanin p60 ATPase-containing subunit
C022R077	0.0242882	-2.19604	UNKNOWN
C165R121	0.0432748	-2.19743	UNKNOWN
C251R011	0.00397794	-2.20149	Porphobilinogen deaminase
C226R135	0.0137159	-2.25518	Band 3 anion exchange protein
C121R056	0.0451494	-2.31411	TSC22 domain family protein 3
C066R044	0.0374994	-2.32005	Mitoferrin-1
C255R144	0.00347204	-2.35791	Ubiquitin
C156R111	0.0067409	-2.39838	ATPase family AAA domain-containing protein 2
C259R152	0.0199077	-2.39859	Band 3 anion exchange protein
C060R046	0.00336155	-2.41075	30190 cd01672, TMPK, Thymidine monophosphate kinase (TMPK), also known as thymidylate kinase, catalyzes the phosphorylation of thymidine monophosphate (TMP) to thymidine diphosphate (TDP) utilizing ATP as its preferred phophoryl donor. TMPK represents ...
C153R044	0.017543	-2.42012	Interferon-induced guanylate-binding protein 1
C209R008	0.0244015	-2.45049	40S ribosomal protein S5
C024R009	0.00291684	-2.45613	Nck-associated protein 1
C022R060	0.00642066	-2.47529	Band 3 anion exchange protein
C260R153	0.00577671	-2.5351	Interferon-induced protein 44
C257R070	0.0168649	-2.64737	Hemoglobin subunit alpha-4
C215R152	0.00362509	-2.69331	Hemoglobin subunit beta
C120R086	0.0103462	-2.74486	Signal transducer and activator of transcription 1
C059R038	0.00603585	-2.75117	Hemoglobin subunit alpha
C126R123	0.0174148	-2.98749	Hemoglobin subunit beta
C085R079	0.0273178	-3.46839	Hemoglobin subunit beta-2
C088R001	0.0168649	-3.58115	Lumican precursor
C099R053	0.0188433	-5.51285	WD repeat domain phosphoinositide-interacting protein 2

## Sheet: Atl.6dpe.S
no significant probes passing multiple test correction

## Sheet: Chm.6dpe.S
Probe ID	Corrected. p-value	Fold change (6 dpe Inf vs Con)	Description
C149R133	0.000419046	7.59177	UNKNOWN
C014R111	0.0145314	4.31372	FK506-binding protein 5
C036R071	0.000103854	4.12404	UNKNOWN
C201R075	0.000252985	3.52001	Alpha-N-acetylgalactosaminide alpha-2,6-sialyltransferase 2
C045R145	0.00812692	3.4599	UNKNOWN
C148R059	0.00424825	3.44709	FK506-binding protein 5
C104R025	0.0017492	3.41791	UNKNOWN
C076R113	0.00766784	3.37679	Protein-glutamine gamma-glutamyltransferase 5
C238R071	0.0255803	3.36287	UNKNOWN
C072R083	0.00424825	2.98422	Alpha-N-acetylgalactosaminide alpha-2,6-sialyltransferase 2
C098R123	0.0223876	2.92145	29112 cd00273, Chemokine_CXC, Chemokine_CXC: 1 of 4 subgroup designations based on the arrangement of the two N-terminal cysteine residues; includes a number of secreted growth factors and interferons involved in mitogenic, chemotactic, and inflammato...
C220R146	0.00596796	2.88503	UNKNOWN
C100R113	0.000513164	2.88279	Growth arrest and DNA-damage-inducible protein GADD45 beta
C067R138	0.0312824	2.74055	109962 pfam00927, Transglut_C, Transglutaminase family, C-terminal ig like domain.
C050R109	0.0122186	2.72734	Thioredoxin
C176R073	7.10043e-06	2.69368	Glutamine synthetase
C134R145	0.0173501	2.68925	DNA-damage-inducible transcript 4 protein
C075R139	0.0160739	2.63221	Thioredoxin
C100R088	0.00151576	2.62669	Adseverin
C180R081	0.046692	2.6225	Thioredoxin
C061R008	0.00015351	2.57969	Fibroblast growth factor-binding protein 1 precursor
C151R020	0.00443904	2.55038	Ataxin-2
C110R097	0.0199842	2.44751	Thioredoxin
C040R058	0.0051678	2.3396	Prolyl 3-hydroxylase 2 precursor
C040R065	0.0119006	2.33934	Thioredoxin
C016R032	0.00995669	2.25559	Protein ZNF452
C057R005	0.00817292	2.18335	UNKNOWN
C103R033	0.0039349	2.13897	UNKNOWN
C085R084	0.0197431	2.09582	Breast cancer anti-estrogen resistance protein 1
C162R023	0.00869064	1.96383	ATPase family AAA domain-containing protein 3
C145R046	0.00108263	1.94988	UNKNOWN
C124R041	0.0353363	1.94942	P2X purinoceptor 1
C221R060	0.0485979	1.94774	Zinc finger BED domain-containing protein 5
C093R142	0.0190852	1.9392	Gamma-adducin
C143R083	0.000299258	1.88644	Complement component C7 precursor
C220R114	0.0047919	1.83442	Acyl-CoA synthetase short-chain family member 3, mitochondrial precursor
C049R077	0.0047919	1.83185	UNKNOWN
C187R008	0.00357218	1.82641	Serine/threonine-protein kinase PLK2
C194R143	0.0104399	1.81113	UNKNOWN
C108R006	0.0446226	1.80732	Complement component C7 precursor
C193R045	0.0269064	1.78792	Elongation of very long chain fatty acids protein 6
C134R131	0.00587213	1.77847	UNKNOWN
C022R022	0.00291833	1.77033	Protein FAM65A
C191R144	0.00305351	1.74712	Growth hormone receptor precursor
C109R065	0.0319814	1.73328	Probable tumor suppressor protein MN1
C099R072	0.00424825	1.71754	Protein phosphatase 1 regulatory subunit 3C
C072R136	0.0327087	1.71453	UNKNOWN
C012R058	0.0108366	1.70127	UNKNOWN
C254R039	0.0220619	1.69578	Zinc finger SWIM domain-containing protein 6
C005R074	0.0346084	1.68512	Williams-Beuren syndrome chromosomal region 16 protein homolog
C058R117	0.0305785	1.68498	Serine/threonine-protein kinase pdik1l
C238R154	0.0173501	1.68358	Probable low affinity copper uptake protein 2
C094R122	0.0363775	1.65947	117580 pfam09014, Sushi_2, Beta-2-glycoprotein-1 fifth domain. The fifth domain of beta-2-glycoprotein-1 (b2GP-1) is composed of four well-defined anti-parallel beta-strands and two short alpha-helices, as well as a long highly flexible loop. It plays...
C076R058	0.00703875	1.63913	UNKNOWN
C143R020	0.00443904	1.62222	Protein tyrosine phosphatase-like protein ptplad2
C082R080	0.0363775	1.6217	N-acetylserotonin O-methyltransferase-like protein
C169R093	0.0485119	1.61981	UNKNOWN
C179R109	0.0329893	1.6075	Caspase-3 precursor
C057R033	0.0332276	1.60691	Zinc finger protein Gfi-1b
C153R068	0.0055651	1.59834	Putative pre-mRNA-splicing factor ATP-dependent RNA helicase DHX16
C143R092	0.0132464	1.59664	Acyl-CoA desaturase
C265R064	0.0333466	1.58265	Cryptochrome-1
C241R135	0.00995669	1.56153	Cell division protein kinase 6
C118R123	0.00596796	1.56035	UNKNOWN
C147R164	0.0090287	1.54098	Eukaryotic translation initiation factor 4E-1A-binding protein
C104R041	0.00904661	1.52628	DnaJ homolog subfamily C member 3 precursor
C052R108	0.0310908	1.51493	Myosin light chain kinase, smooth muscle
C099R104	0.0163808	1.50956	Intracellular hyaluronan-binding protein 4
C051R059	0.0043593	1.50922	UNKNOWN
C139R032	0.00653133	-4.41884	Radical S-adenosyl methionine domain-containing protein 2
C009R162	0.00718132	-4.41266	Cysteine dioxygenase type 1
C150R046	1.90561e-05	-4.32908	Interleukin-20 receptor alpha chain precursor
C236R062	0.00120462	-4.02118	Interferon-induced protein 44
C137R126	0.0169729	-3.73048	29114 cd01119, Chemokine_CC_DCCL, Chemokine_CC_DCCL: subgroup of the Chemokine_CC subgroup based on the presence of a DCCL motif involving the two N-terminal cysteine residues; includes a number of small inducible cytokines capable of reversibly inhib...
C100R146	0.000226295	-3.66036	Sacsin
C128R070	5.85185e-05	-3.45061	Sacsin
C105R122	0.00010604	-3.41616	Sacsin
C186R169	0.00424825	-3.3728	UNKNOWN
C249R090	2.33764e-06	-3.32799	Peroxisomal proliferator-activated receptor A-interacting complex 285 kDa protein
C248R144	0.000880833	-3.20272	UNKNOWN
C202R054	0.0281236	-3.1307	Poly [ADP-ribose] polymerase 11
C060R046	6.92615e-06	-3.10749	30190 cd01672, TMPK, Thymidine monophosphate kinase (TMPK), also known as thymidylate kinase, catalyzes the phosphorylation of thymidine monophosphate (TMP) to thymidine diphosphate (TDP) utilizing ATP as its preferred phophoryl donor. TMPK represents ...
C046R038	6.92615e-06	-3.10397	Interferon-induced protein 44
C204R103	0.010102	-3.09792	Cytochrome P450 2M1
C065R088	3.5334e-06	-3.07645	Peroxisomal proliferator-activated receptor A-interacting complex 285 kDa protein
C202R049	0.000111884	-3.02658	L-amino-acid oxidase precursor
C255R144	0.00834958	-3.02607	Ubiquitin
C159R004	0.00275646	-2.96466	UNKNOWN
C070R123	0.0467513	-2.95427	60S acidic ribosomal protein P2
C128R041	6.58277e-05	-2.95033	Transposable element Tc1 transposase
C219R041	0.00204661	-2.87471	Peroxisomal membrane protein 2
C064R002	0.0176238	-2.84489	Ubiquitin
C260R153	0.0114211	-2.74202	Interferon-induced protein 44
C014R142	0.00151576	-2.70539	Zinc-binding protein A33
C114R157	0.00325638	-2.70269	Eukaryotic translation initiation factor 4 gamma 3
C086R032	0.000419046	-2.69515	Transposable element Tc1 transposase
C236R043	0.00424825	-2.60779	Interferon-induced GTP-binding protein Mx
C260R051	0.017878	-2.55379	UNKNOWN
C120R086	0.003748	-2.55222	Signal transducer and activator of transcription 1
C008R110	0.00291833	-2.54749	Interferon-induced very large GTPase 1
C236R107	0.000340714	-2.54394	TRAF-type zinc finger domain-containing protein 1
C158R131	0.0101363	-2.52818	Interferon-induced guanylate-binding protein 1
C262R150	0.0375345	-2.51825	60S acidic ribosomal protein P2
C172R070	4.57459e-05	-2.5041	Cytochrome P450 2M1
C033R059	0.0268464	-2.46898	UNKNOWN
C012R022	0.0236405	-2.41815	UNKNOWN
C003R054	0.0160431	-2.3797	UNKNOWN
C120R099	4.57459e-05	-2.36683	UNKNOWN
C219R022	0.00736862	-2.36275	XIAP-associated factor 1
C151R092	0.0108119	-2.34229	Probable ATP-dependent RNA helicase DDX17
C141R114	0.0363775	-2.3375	Beta-2-microglobulin precursor
C178R161	0.000460515	-2.33302	UNKNOWN
C106R044	0.00173933	-2.33126	Ubl carboxyl-terminal hydrolase 18
C231R096	0.00740073	-2.32998	Probable E3 ubiquitin-protein ligase HERC4
C022R103	0.00869064	-2.32213	Ubl carboxyl-terminal hydrolase 18
C182R013	0.00424825	-2.32119	UNKNOWN
C153R164	0.00080952	-2.30061	UNKNOWN
C012R154	0.0444539	-2.28785	Inactive serine protease 35 precursor
C221R121	0.0439006	-2.2869	Proteasome subunit beta type-9 precursor
C146R101	0.0245376	-2.27892	HLA class II histocompatibility antigen, DP alpha chain precursor
C216R118	0.0176159	-2.2704	Interferon-induced guanylate-binding protein 1
C170R089	0.047809	-2.258	Oocyte zinc finger protein XlCOF20
C108R033	0.0467513	-2.24005	Diamine acetyltransferase 1
C113R139	0.0299806	-2.18068	Guanidinoacetate N-methyltransferase
C174R006	0.0236139	-2.17717	GPI-linked NAD(P)(+)--arginine ADP-ribosyltransferase 1 precursor
C195R119	0.0114211	-2.16256	H-2 class II histocompatibility antigen, E-S beta chain
C145R102	0.0047919	-2.13317	Interferon-induced guanylate-binding protein 2
C135R067	0.0162331	-2.12337	Cysteinyl-tRNA synthetase, cytoplasmic
C028R018	0.00333914	-2.12109	Four and a half LIM domains protein 1
C143R078	0.0306326	-2.0899	Interferon regulatory factor 7
C111R108	0.00478501	-2.08694	Deoxycytidine kinase
C090R091	0.0220968	-2.08674	Digestive organ expansion factor
C258R037	0.0140446	-2.07753	Interferon regulatory factor 7
C188R147	0.00100313	-2.07728	Peroxisomal proliferator-activated receptor A-interacting complex 285 kDa protein
C178R094	0.0128925	-2.06865	EH domain-containing protein 1
C007R095	0.00056506	-2.06559	UNKNOWN
C088R099	0.043609	-2.04449	Adenosine deaminase
C177R125	0.00564215	-2.04444	Protocadherin-18 precursor
C055R004	0.0101363	-2.04424	Probable E3 ubiquitin-protein ligase HERC4
C072R005	0.0375345	-2.03505	UNKNOWN
C049R145	0.0346084	-2.03396	Adenosine deaminase
C236R163	0.0319645	-2.03357	Galectin-3-binding protein precursor
C115R010	0.0165516	-2.03067	UNKNOWN
C201R071	0.00317096	-2.00677	Poly [ADP-ribose] polymerase 12
C156R080	0.0047919	-2.00008	Probable ATP-dependent RNA helicase DHX58
C030R051	0.00860349	-1.99886	UNKNOWN
C226R006	0.0269064	-1.98254	Barrier-to-autointegration factor
C056R087	0.00417455	-1.97857	Deoxycytidine kinase
C026R164	0.0175485	-1.96799	H-2 class II histocompatibility antigen, E-S beta chain
C016R114	0.0132464	-1.96648	Probable E3 ubiquitin-protein ligase HERC4
C250R166	0.012519	-1.96374	H-2 class II histocompatibility antigen, E-S beta chain
C139R092	0.00653133	-1.95542	Deoxycytidine kinase
C160R086	0.00479355	-1.95193	Tripartite motif-containing protein 25
C164R165	0.0282711	-1.94905	UNKNOWN
C010R112	0.0369971	-1.94497	30190 cd01672, TMPK, Thymidine monophosphate kinase (TMPK), also known as thymidylate kinase, catalyzes the phosphorylation of thymidine monophosphate (TMP) to thymidine diphosphate (TDP) utilizing ATP as its preferred phophoryl donor. TMPK represents ...
C192R045	0.00593504	-1.94041	H-2 class II histocompatibility antigen, E-S beta chain
C172R157	0.0417269	-1.93423	UNKNOWN
C184R026	0.0145314	-1.92808	Tripartite motif-containing protein 25
C154R114	0.0225058	-1.91586	Annexin A13
C244R027	0.00139119	-1.91285	UNKNOWN
C244R055	0.00106516	-1.91239	NFX1-type zinc finger-containing protein 1
C087R065	0.0132464	-1.91212	Deoxycytidine kinase
C019R131	0.0203913	-1.90397	UNKNOWN
C165R101	0.0325752	-1.8888	UNKNOWN
C047R019	0.0271405	-1.88783	H-2 class II histocompatibility antigen, E-S beta chain
C169R001	0.000416269	-1.88579	Interferon regulatory factor 3
C005R062	0.0132464	-1.87627	Deoxycytidine kinase
C165R054	0.0479693	-1.86988	UNKNOWN
C238R098	0.0457978	-1.86799	UNKNOWN
C172R035	0.0202416	-1.86538	H-2 class II histocompatibility antigen, E-S beta chain
C192R074	0.00122573	-1.85996	Poly [ADP-ribose] polymerase 9
C015R036	0.00397306	-1.85841	Deoxycytidine kinase
C028R162	0.00190862	-1.85508	Krueppel-like factor 2
C049R058	0.00424825	-1.85078	UNKNOWN
C245R054	0.000103854	-1.84848	BAG family molecular chaperone regulator 3
C001R050	0.0173501	-1.8402	Probable ATP-dependent RNA helicase DDX58
C196R164	0.0207448	-1.8402	Thrombospondin-2 precursor
C163R098	0.022126	-1.8376	Tripartite motif-containing protein 16
C108R129	0.00995669	-1.82859	Poly [ADP-ribose] polymerase 12
C070R067	0.0047919	-1.82632	UNKNOWN
C098R162	0.0047919	-1.82043	Probable E3 ubiquitin-protein ligase HERC4
C239R151	0.0309521	-1.80948	UNKNOWN
C123R016	0.0460199	-1.80347	UNKNOWN
C030R081	0.03534	-1.79814	Interferon-induced GTP-binding protein Mx
C028R107	0.0410539	-1.79632	T-cell receptor alpha chain V region HPB-MLT precursor
C185R169	0.0463218	-1.79523	UNKNOWN
C117R142	0.0300416	-1.79159	UNKNOWN
C169R088	0.0190852	-1.78662	UNKNOWN
C142R151	0.0329893	-1.78658	Tripartite motif-containing protein 16
C069R002	0.00951192	-1.78607	UNKNOWN
C226R031	0.000880833	-1.77725	UNKNOWN
C186R004	0.0227054	-1.77704	Guanylate-binding protein 3
C161R124	0.0361396	-1.76638	Glutathione S-transferase
C106R038	0.0160796	-1.75274	H-2 class II histocompatibility antigen, A-K beta chain precursor
C179R026	0.0160796	-1.7487	Galectin-9-like protein
C099R137	0.0190852	-1.74693	Platelet-derived growth factor receptor-like protein precursor
C067R128	0.0137361	-1.74446	UNKNOWN
C254R010	0.00291833	-1.74272	Zinc-binding protein A33
C072R036	0.035695	-1.73587	Proteasome subunit beta type-6 precursor
C243R106	0.0332276	-1.73021	Proteasome subunit beta type-6 precursor
C181R158	0.00848204	-1.72138	6-pyruvoyl tetrahydrobiopterin synthase
C187R002	0.0457683	-1.71714	T-cell receptor alpha chain V region HPB-MLT precursor
C146R124	0.012519	-1.71496	Opioid growth factor receptor
C230R063	0.00894231	-1.69934	Ubiquitin-like modifier-activating enzyme 1 X
C247R083	0.0343808	-1.69823	C-Maf-inducing protein
C082R105	0.0162331	-1.69624	Lymphocyte cytosolic protein 2
C211R151	0.0300416	-1.69603	UNKNOWN
C157R048	0.0357298	-1.69259	Glutathione S-transferase alpha-4
C185R007	0.0201817	-1.6915	Nicotinamide phosphoribosyltransferase
C082R004	0.0418871	-1.69124	UNKNOWN
C009R118	0.00860349	-1.68842	Gelsolin precursor
C155R129	0.0221565	-1.68205	Protein asteroid homolog 1
C142R153	0.0391731	-1.68052	Proteasome subunit beta type-7 precursor
C253R096	0.0269064	-1.67855	Glutathione S-transferase alpha-4
C071R084	0.0317201	-1.67523	UNKNOWN
C207R108	0.0173501	-1.66735	UNKNOWN
C165R010	0.0329893	-1.65438	Poly [ADP-ribose] polymerase 14
C154R150	0.0145479	-1.65423	Interferon-induced 35 kDa protein homolog
C008R149	0.0367113	-1.64991	UNKNOWN
C156R045	0.0122186	-1.64979	Gelsolin precursor
C118R155	0.0269064	-1.64914	UNKNOWN
C070R077	0.0108366	-1.64724	UNKNOWN
C201R141	0.0047919	-1.64673	H-2 class II histocompatibility antigen, I-A beta chain precursor
C029R021	0.0392442	-1.63703	Gelsolin precursor
C136R158	0.0483363	-1.63464	Armadillo repeat protein deleted in velo-cardio-facial syndrome
C153R043	0.042058	-1.63397	Interferon-induced 35 kDa protein homolog
C160R036	0.0361396	-1.63385	Glutathione S-transferase alpha-4
C070R075	0.0203913	-1.60303	Protein deltex-3-like
C039R114	0.00718132	-1.60114	Gelsolin precursor
C233R053	0.0391731	-1.59918	Microfibrillar-associated protein 2 precursor
C031R090	0.0476255	-1.59186	Cysteinyl-tRNA synthetase, cytoplasmic
C237R013	0.0299806	-1.58917	Interferon-induced protein 44
C098R074	0.0016402	-1.58068	Interferon-induced 35 kDa protein homolog
C123R074	0.0312824	-1.57921	UNKNOWN
C183R073	0.022126	-1.57845	H-2 class II histocompatibility antigen gamma chain
C141R168	0.00169286	-1.5781	Poly(ADP-ribose) glycohydrolase
C203R090	0.0149523	-1.57802	Galectin-3-binding protein precursor
C133R021	0.0199842	-1.56879	111991 pfam03154, Atrophin-1, Atrophin-1 family. Atrophin-1 is the protein product of the dentatorubral-pallidoluysian atrophy (DRPLA) gene. DRPLA OMIM:125370 is a progressive neurodegenerative disorder. It is caused by the expansion of a CAG repeat i...
C210R114	0.00313957	-1.56229	6-pyruvoyl tetrahydrobiopterin synthase
C208R073	0.00896988	-1.52872	N-myc-interactor
C045R059	0.0300416	-1.52586	UNKNOWN
C009R147	0.0460199	-1.50103	Putative helicase MOV-10
C035R080	0.0118154	-1.50025	UNKNOWN

## Sheet: Pnk.6dpe.S
Probe ID	Corrected. p-value	Fold change (6 dpe Inf vs Con)	Description
C104R025	0.0176478	5.88613	UNKNOWN
C234R046	0.00522292	6.0597	UNKNOWN
C262R075	0.0177868	-1.58157	Suppressor of fused homolog
C113R139	0.00522292	-2.67994	Guanidinoacetate N-methyltransferase
